# Supplementary material for: Survival analysis across the entire transcriptome identifies biomarkers with the highest prognostic power in breast cancer
Source: Comput Struct Biotechnol J. 2021 Jul 18;19:4101–9. doi: 10.1016/j.csbj.2021.07.014 (PMC8339292; doi:10.1016/j.csbj.2021.07.014)
Supplement: Supplementary data 1 [file mmc1.xlsx]

## Sheet: Spl Table 1_breast_er+_her2-_ch
Probe ID	Genesymbol	Count	Cutoff	Min	Max	RFS p value	RFS HR	FDR	JetSet best	absolute HR
221726_at	RPL22	712	5587	675	16225	0	0.30041	0.01	TRUE	3.32878
201890_at	RRM2	712	416	25	6232	0	3.13609	0.01	TRUE	3.13609
219687_at	ski	712	406	8	1100	0	0.32553	0.01	TRUE	3.07191
205339_at	STIL	712	308	42	2296	0	3.03201	0.01	TRUE	3.03201
205597_at	C6orf29	712	312	3	3907	0	0.33285	0.01	TRUE	3.00436
203625_x_at	SKP2	712	422	10	4788	0	2.99685	0.01	TRUE	2.99685
209408_at	KIF2C	712	472	39	3746	0	2.97754	0.01	TRUE	2.97754
209642_at	BUB1	712	195	5	2135	0	2.90761	0.01	TRUE	2.90761
204822_at	CT96	712	327	4	2521	0	2.88439	0.01	TRUE	2.88439
221688_s_at	IMP3	712	1513	260	38454	2e-05	0.34848	0.01	TRUE	2.86961
222077_s_at	RACGAP1	712	479	75	4918	0	2.86047	0.01	TRUE	2.86047
204058_at	ME1	712	135	3	3405	0	2.85697	0.01	TRUE	2.85697
219481_at	TTC13	712	326	17	2122	6e-05	2.85152	0.02	TRUE	2.85152
210137_s_at	DCTD	712	1624	135	6896	1e-05	0.35138	0.01	TRUE	2.84592
207144_s_at	CITED1	712	126	2	6237	2e-05	0.35413	0.01	TRUE	2.82382
204994_at	MX2	712	771	108	4689	0	2.78544	0.01	TRUE	2.78544
217747_s_at	RPS9	712	14287	393	28488	4e-05	0.36073	0.02	TRUE	2.77216
212496_s_at	KIAA0876	712	1069	59	18857	0	0.36083	0.01	TRUE	2.77139
204862_s_at	NME3	712	898	49	4521	0	0.36525	0.01	TRUE	2.73785
213224_s_at	bA348N5.3	712	579	74	3855	0	0.36533	0.01	TRUE	2.73725
205862_at	GREB1	712	168	3	6825	0	0.36709	0.01	TRUE	2.72413
209191_at	TUBB6	712	829	34	11603	2e-05	2.71389	0.01	TRUE	2.71389
201236_s_at	BTG2	712	1688	341	13817	0	0.36873	0.01	TRUE	2.71201
219648_at	MREG	712	1303	140	3994	0	0.36887	0.01	TRUE	2.71098
202954_at	UBE2C	712	932	103	9486	1e-05	2.70303	0.01	TRUE	2.70303
219105_x_at	ORC6L	712	495	72	2654	0	2.69498	0.01	TRUE	2.69498
203764_at	DLGAP5	712	237	2	2419	0	2.69433	0.01	TRUE	2.69433
200810_s_at	CIRBP	712	2227	52	16193	0	0.37336	0.01	TRUE	2.67838
208079_s_at	AURKA	712	392	8	5932	0	2.67338	0.01	TRUE	2.67338
200670_at	XBP1	712	7190	804	46798	0	0.37426	0.01	TRUE	2.67194
212189_s_at	COG4	712	463	39	1455	0	2.66211	0.01	TRUE	2.66211
208656_s_at	CCNI	712	6126	1883	22754	0	0.37757	0.01	TRUE	2.64852
209623_at	MCCC2	712	2222	547	21134	0	0.37778	0.01	TRUE	2.64704
204537_s_at	GABRE	712	332	2	5898	0	2.63648	0.01	TRUE	2.63648
200018_at	RPS13	712	24957	273	57530	3e-05	0.38042	0.01	TRUE	2.62867
208682_s_at	HCA10	712	1855	143	24562	0	0.38045	0.01	TRUE	2.62847
204667_at	FOXA1	712	963	14	7180	0	0.38151	0.01	TRUE	2.62116
204641_at	NEK2	712	384	4	2934	0	2.61991	0.01	TRUE	2.61991
202754_at	R3HDM1	712	759	259	3336	0	2.61847	0.01	TRUE	2.61847
204872_at	TLE4	712	202	5	1618	8e-05	2.60526	0.02	TRUE	2.60526
221732_at	CANT1	712	730	48	9017	0	0.38425	0.01	TRUE	2.60247
201795_at	LBR	712	777	77	8034	0	2.58025	0.01	TRUE	2.58025
202705_at	CCNB2	712	545	28	3747	0	2.57244	0.01	TRUE	2.57244
212956_at	TBC1D9	712	3210	153	33821	0	0.3889	0.01	TRUE	2.57136
221188_s_at	CIDEB	712	666	6	2770	0	2.56685	0.01	TRUE	2.56685
202870_s_at	CDC20	712	412	4	4165	0	2.56671	0.01	TRUE	2.56671
201266_at	TXNR	712	1230	281	16450	0	2.55849	0.01	TRUE	2.55849
200629_at	WARS	712	1092	555	20770	4e-05	2.55457	0.02	TRUE	2.55457
221476_s_at	RPL15	712	8486	1352	30765	0	0.39201	0.01	TRUE	2.55096
220134_x_at	FAM176B	712	344	46	5440	0	0.39423	0.01	TRUE	2.53659
215867_x_at	CA12	712	2934	49	29207	0	0.39493	0.01	TRUE	2.53209
219863_at	HERC5	712	599	67	4810	0	2.52976	0.01	TRUE	2.52976
207469_s_at	PIR	712	211	9	3674	0	2.52325	0.01	TRUE	2.52325
218616_at	INTS12	712	604	70	1609	0	0.39733	0.01	TRUE	2.5168
205376_at	INPP4B	712	272	5	2303	0	0.39757	0.01	TRUE	2.51528
218065_s_at	TMEM9B	712	1642	361	4927	0	0.39768	0.01	TRUE	2.51458
200715_x_at	RPL13A	712	14670	1106	43861	0	0.39808	0.01	TRUE	2.51206
213226_at	CCNA	712	235	5	2124	0	2.51093	0.01	TRUE	2.51093
209155_s_at	PNT5	712	506	12	4824	0	2.50888	0.01	TRUE	2.50888
218034_at	FIS1	712	2226	83	6230	0	0.3996	0.01	TRUE	2.5025
202240_at	PLK1	712	198	6	1691	0	2.49921	0.01	TRUE	2.49921
38158_at	ESPL1	712	393	39	2068	0	2.49581	0.01	TRUE	2.49581
210241_s_at	H_RG012D21.9	712	324	7	1219	0	0.40071	0.01	TRUE	2.49557
218966_at	MYO5C	712	1581	167	12778	0	0.40181	0.01	TRUE	2.48874
207843_x_at	CYB5A	712	5519	576	20905	9e-05	0.40196	0.05	TRUE	2.48781
203153_at	IFIT1	712	576	20	19583	4e-05	2.48486	0.01	TRUE	2.48486
218483_s_at	C11orf60	712	829	118	2144	0	0.40262	0.01	TRUE	2.48373
217838_s_at	EVL	712	1453	277	39972	0	0.40415	0.01	TRUE	2.47433
206632_s_at	APOBEC3B	712	229	10	5396	0	2.47214	0.01	TRUE	2.47214
215093_at	NSDHL	712	238	42	1145	1e-05	2.46694	0.01	TRUE	2.46694
203789_s_at	SEMA3C	712	2646	57	13457	1e-05	0.40574	0.01	TRUE	2.46463
205160_at	PEX11A	712	740	23	2755	0.00011	0.40618	0.05	TRUE	2.46196
210652_s_at	TTC39A	712	713	16	9117	0	0.40633	0.01	TRUE	2.46105
205269_at	LCP2	712	160	4	2816	0.00017	2.45376	0.02	TRUE	2.45376
204162_at	KNTC2	712	213	3	2690	0	2.45202	0.01	TRUE	2.45202
214053_at	ERBB4	712	1231	29	5590	0.00013	0.40895	0.05	TRUE	2.44529
206102_at	GINS1	712	458	5	5469	0	2.44401	0.01	TRUE	2.44401
201292_at	TOP2A	712	508	21	5584	0	2.44302	0.01	TRUE	2.44302
212195_at	IL6ST	712	5925	149	24510	0	0.40933	0.01	TRUE	2.44302
205943_at	TDO2	712	247	4	7504	0	2.44005	0.01	TRUE	2.44005
208424_s_at	CIAPIN1	712	455	113	1521	0	2.43687	0.01	TRUE	2.43687
202086_at	MX1	712	1184	150	25881	1e-05	2.43575	0.01	TRUE	2.43575
209759_s_at	DCI	712	973	66	4571	0	0.41061	0.01	TRUE	2.4354
221505_at	ANP32E	712	1439	25	10850	0	2.43271	0.01	TRUE	2.43271
202088_at	SLC39A6	712	6692	97	85508	0	0.41135	0.01	TRUE	2.43102
221539_at	EIF4EBP1	712	695	66	12192	0	2.42674	0.01	TRUE	2.42674
221274_s_at	LMAN2L	712	974	52	3242	2e-05	0.41212	0.01	TRUE	2.42648
217028_at	CXCR4	712	1063	109	13226	6e-05	2.42079	0.02	TRUE	2.42079
202577_s_at	DDX19A	712	450	53	2735	2e-05	2.40752	0.01	TRUE	2.40752
203045_at	NINJ1	712	868	100	2882	0	0.41588	0.01	TRUE	2.40454
214440_at	NAT1	712	969	50	33754	0	0.41607	0.01	TRUE	2.40344
209696_at	FBP1	712	1284	74	8744	0	0.41695	0.01	TRUE	2.39837
204962_s_at	CENPA	712	405	11	4873	0	2.39086	0.01	TRUE	2.39086
211975_at	ARFGAP2	712	1655	481	4384	0.00011	0.41833	0.02	TRUE	2.39046
204026_s_at	ZWINT	712	1100	211	7718	2e-05	2.38974	0.01	TRUE	2.38974
204244_s_at	ASK	712	282	5	2151	0	2.38134	0.01	TRUE	2.38134
212510_at	GPD1L	712	1056	121	5235	0	0.42018	0.01	TRUE	2.37993
218542_at	CEP55	712	201	7	3057	1e-05	2.37987	0.01	TRUE	2.37987
208643_s_at	XRCC5	712	2118	375	7920	0	0.42059	0.01	TRUE	2.37761
217964_at	TTC19	712	2039	384	5370	9e-05	0.42121	0.02	TRUE	2.37411
210074_at	CTSL2	712	331	8	3928	0	2.37389	0.01	TRUE	2.37389
222039_at	KIF18B	712	424	9	2132	0	2.37323	0.01	TRUE	2.37323
219752_at	RASAL1	712	273	4	1131	0	2.37292	0.01	TRUE	2.37292
37152_at	PPARD	712	557	24	4799	0	2.37141	0.01	TRUE	2.37141
212320_at	TUBB	712	6252	1375	13910	0	2.37089	0.01	TRUE	2.37089
204603_at	hExoI	712	335	5	1219	0	2.3705	0.01	TRUE	2.3705
213427_at	RNASEP1	712	529	83	2145	0	2.37046	0.01	TRUE	2.37046
205776_at	FMO5	712	369	6	3865	1e-05	0.42315	0.01	TRUE	2.36323
40093_at	BCAM	712	1567	59	5060	0.0001	0.42385	0.05	TRUE	2.35933
206214_at	PLA2G7	712	206	21	3244	1e-05	2.35771	0.01	TRUE	2.35771
218755_at	KIF20A	712	561	6	1844	0	2.35694	0.01	TRUE	2.35694
203775_at	SLC25A13	712	363	49	1873	0	2.3491	0.01	TRUE	2.3491
200697_at	HK1	712	2419	199	7354	0	0.42574	0.01	TRUE	2.34885
219197_s_at	SCUBE2	712	754	14	30560	0	0.42596	0.01	TRUE	2.34764
210052_s_at	p100	712	575	14	3524	1e-05	2.34708	0.01	TRUE	2.34708
202109_at	ARFIP2	712	1281	65	9849	0	0.42648	0.01	TRUE	2.34478
218684_at	LRRC8D	712	1092	260	3286	0	2.34007	0.01	TRUE	2.34007
209267_s_at	SLC39A8	712	362	16	29171	6e-05	2.32878	0.02	TRUE	2.32878
218726_at	FAKTS	712	399	7	1513	0	2.32849	0.01	TRUE	2.32849
205034_at	CCNE2	712	197	15	3621	1e-05	2.3277	0.01	TRUE	2.3277
221880_s_at	FAM174B	712	542	19	19056	0	0.42966	0.01	TRUE	2.32742
221820_s_at	FLJ14040	712	477	51	3863	0	0.42989	0.01	TRUE	2.32618
204825_at	MELK	712	830	15	6240	0	2.32523	0.01	TRUE	2.32523
206332_s_at	IFI16	712	1484	107	8248	0	2.32497	0.01	TRUE	2.32497
202625_at	LYN	712	429	3	2600	0	2.3176	0.01	TRUE	2.3176
201202_at	PCNA	712	1077	130	14475	0.00015	2.31255	0.05	TRUE	2.31255
203755_at	SSK1	712	521	16	1683	0	2.3113	0.01	TRUE	2.3113
201300_s_at	PRNP	712	1186	7	17117	6e-05	2.30764	0.02	TRUE	2.30764
212023_s_at	MKI67	712	196	4	1144	1e-05	2.30429	0.01	TRUE	2.30429
213513_x_at	ARPC2	712	3668	737	11930	0	2.3022	0.01	TRUE	2.3022
204159_at	CDKN2C	712	271	14	5779	8e-05	2.2979	0.02	TRUE	2.2979
208398_s_at	TBPL1	712	567	91	5333	0	2.29693	0.01	TRUE	2.29693
221677_s_at	C2TA	712	477	15	4348	0	2.29645	0.01	TRUE	2.29645
208693_s_at	GARS	712	2871	439	18721	0	2.2936	0.01	TRUE	2.2936
207719_x_at	CEP170	712	787	134	3836	1e-05	2.29156	0.01	TRUE	2.29156
204033_at	TRIP13	712	686	45	4459	0	2.29154	0.01	TRUE	2.29154
219401_at	XYLT2	712	158	12	1233	0	0.43642	0.01	TRUE	2.29137
218211_s_at	exophilin-3	712	4768	164	49398	0	0.43658	0.01	TRUE	2.29053
204088_at	P2RX4	712	653	147	3240	0	0.43682	0.01	TRUE	2.28927
218025_s_at	PECI	712	1239	40	6405	7e-05	0.43694	0.01	TRUE	2.28864
218115_at	ASF1B	712	512	53	3675	1e-05	2.28237	0.01	TRUE	2.28237
202912_at	ADM	712	808	19	4110	0	2.28079	0.01	TRUE	2.28079
201834_at	PRKAB1	712	370	63	1523	0	0.43875	0.01	TRUE	2.2792
204934_s_at	HPN	712	260	10	4871	0	0.43893	0.01	TRUE	2.27827
218699_at	RAB7L1	712	583	93	3335	2e-05	2.27819	0.01	TRUE	2.27819
213523_at	CCNE1	712	279	8	5226	0	2.27341	0.01	TRUE	2.27341
203276_at	LMNB1	712	374	10	4226	0	2.27038	0.01	TRUE	2.27038
204502_at	SAMHD1	712	306	18	1880	0.00017	2.26961	0.05	TRUE	2.26961
204521_at	C12orf24	712	244	8	1816	5e-05	2.26476	0.02	TRUE	2.26476
221698_s_at	CLEC7A	712	355	9	5378	5e-05	2.26383	0.02	TRUE	2.26383
211596_s_at	LIG-1	712	851	48	10725	0	0.44206	0.01	TRUE	2.26214
204023_at	RFC4	712	997	249	3709	0	2.25915	0.01	TRUE	2.25915
218400_at	OAS3	712	615	62	10108	5e-05	2.25713	0.02	TRUE	2.25713
213190_at	COG7	712	204	15	1851	0	0.44336	0.01	TRUE	2.2555
207727_s_at	MUTYH	712	530	179	1877	1e-05	2.25427	0.01	TRUE	2.25427
204267_x_at	PKMYT1	712	347	23	2264	0.00016	2.25177	0.05	TRUE	2.25177
209443_at	SERPINA5	712	206	10	12009	0	0.44435	0.01	TRUE	2.25048
220668_s_at	DNMT3B	712	224	16	1112	0.00026	2.24641	0.05	TRUE	2.24641
201328_at	ETS2	712	248	23	1976	0.00034	2.24639	0.05	TRUE	2.24639
200979_at	PDHA	712	362	62	1798	0.0001	2.24618	0.05	TRUE	2.24618
218220_at	C12orf10	712	589	188	2070	0	0.44532	0.01	TRUE	2.24558
202094_at	BIRC5	712	218	5	2233	1e-05	2.24026	0.01	TRUE	2.24026
201555_at	MCM3	712	1573	358	5258	0	2.23277	0.01	TRUE	2.23277
202772_at	HMGCL	712	953	363	3701	0	0.44802	0.01	TRUE	2.23204
205081_at	CRIP1	712	1627	28	38841	0	0.4483	0.01	TRUE	2.23065
218599_at	REC8	712	483	9	3591	0	2.23019	0.01	TRUE	2.23019
204407_at	TTF2	712	178	2	1514	0	2.22966	0.01	TRUE	2.22966
213485_s_at	ABCC10	712	772	153	2224	0	2.2295	0.01	TRUE	2.2295
201600_at	p22	712	5257	1221	32739	0	0.44865	0.01	TRUE	2.22891
213113_s_at	SLC43A3	712	934	186	4768	0	2.22879	0.01	TRUE	2.22879
205098_at	SCYAR1	712	751	74	3324	0	2.22873	0.01	TRUE	2.22873
200823_x_at	RPL29	712	12959	82	30340	2e-05	0.44962	0.01	TRUE	2.2241
207039_at	MTS1	712	309	6	4558	0	2.22374	0.01	TRUE	2.22374
203287_at	LAD1	712	971	10	4991	0	2.22237	0.01	TRUE	2.22237
203693_s_at	E2F3	712	422	7	7805	0	2.21976	0.01	TRUE	2.21976
218262_at	RMND5B	712	548	67	4010	0	0.45073	0.01	TRUE	2.21862
208628_s_at	YBX1	712	8210	96	33945	0	2.21672	0.01	TRUE	2.21672
219010_at	C1orf106	712	313	5	4379	2e-05	2.21549	0.01	TRUE	2.21549
220755_s_at	C6orf48	712	2957	575	13488	3e-05	0.45152	0.02	TRUE	2.21474
219913_s_at	CRNKL1	712	617	107	7439	0	0.45159	0.01	TRUE	2.2144
203438_at	STC2	712	361	16	23605	0	0.45256	0.01	TRUE	2.20965
209935_at	ATP2C1	712	264	8	1367	0	2.2096	0.01	TRUE	2.2096
201976_s_at	MYO10	712	818	19	7806	0	2.2048	0.01	TRUE	2.2048
203741_s_at	ADCY7	712	482	14	1855	0	2.20455	0.01	TRUE	2.20455
218499_at	RP6-213H19.1	712	335	13	5734	5e-05	2.2036	0.01	TRUE	2.2036
212356_at	KIAA0323	712	628	73	2221	0	0.45389	0.01	TRUE	2.20318
214431_at	GMPS	712	893	216	5722	0	2.2019	0.01	TRUE	2.2019
203909_at	SLC9A6	712	678	20	3454	0	2.2013	0.01	TRUE	2.2013
218355_at	KIF4A	712	404	7	1962	0	2.20107	0.01	TRUE	2.20107
208836_at	ATP1B3	712	2891	532	19945	2e-05	2.20072	0.01	TRUE	2.20072
204444_at	KIF11	712	181	3	1660	0.00019	2.19986	0.05	TRUE	2.19986
204439_at	IFI44L	712	553	6	15897	1e-05	2.19787	0.01	TRUE	2.19787
218009_s_at	ASE1	712	927	34	8401	0	2.19667	0.01	TRUE	2.19667
212276_at	LPIN1	712	773	125	4682	0	2.19647	0.01	TRUE	2.19647
203476_at	TPBG	712	2668	250	17023	0	0.45568	0.01	TRUE	2.19452
211538_s_at	HSPA2	712	798	36	8062	1e-05	0.4565	0.01	TRUE	2.19058
201596_x_at	KRT18	712	8856	320	66312	0	0.45664	0.01	TRUE	2.18991
206734_at	JRKL	712	154	12	1775	0.00027	2.18818	0.02	TRUE	2.18818
212846_at	RRP1B	712	1232	220	6260	0	2.18621	0.01	TRUE	2.18621
205225_at	ESR1	712	2518	502	29291	0	0.45751	0.01	TRUE	2.18574
209122_at	PLIN2	712	1300	167	13753	0	2.18551	0.01	TRUE	2.18551
203580_s_at	SLC7A6	712	780	36	2298	0	2.18529	0.01	TRUE	2.18529
218235_s_at	UTP11L	712	947	42	2305	0	2.1852	0.01	TRUE	2.1852
213244_at	SCAMP4	712	322	19	2439	1e-05	0.4578	0.01	TRUE	2.18436
207414_s_at	PCSK6	712	454	7	11084	1e-05	0.45785	0.01	TRUE	2.18412
222000_at	C1orf174	712	638	180	2574	2e-05	2.18298	0.01	TRUE	2.18298
208614_s_at	FLNB	712	1256	142	13369	0	0.45829	0.01	TRUE	2.18202
222379_at	KCNE4	712	199	6	9937	0	0.45853	0.01	TRUE	2.18088
213166_x_at	FAM128A	712	2403	540	14563	0	0.45863	0.01	TRUE	2.18041
207165_at	HMMR	712	384	5	2350	0	2.17835	0.01	TRUE	2.17835
218259_at	MRTF-B	712	1344	288	15834	0	0.45913	0.01	TRUE	2.17803
212594_at	PDCD4	712	738	63	8990	4e-05	0.45988	0.02	TRUE	2.17448
221050_s_at	GTPBP2	712	722	67	2037	0	2.17398	0.01	TRUE	2.17398
213103_at	STARD13	712	397	11	1935	1e-05	0.46025	0.01	TRUE	2.17273
218328_at	COQ4	712	343	18	2240	0	0.46116	0.01	TRUE	2.16844
218692_at	GOLSYN	712	552	69	8899	0	0.46165	0.01	TRUE	2.16614
217780_at	C19orf56	712	2488	175	10611	0	0.46226	0.01	TRUE	2.16328
213512_at	C14orf79	712	140	12	1038	0	0.46264	0.01	TRUE	2.16151
218662_s_at	CAP-G	712	262	36	2529	1e-05	2.1606	0.01	TRUE	2.1606
212099_at	MST081	712	3708	479	20218	0	0.46292	0.01	TRUE	2.1602
211707_s_at	IQCB1	712	632	58	2014	0	2.1599	0.01	TRUE	2.1599
212692_s_at	LRBA	712	859	231	12343	1e-05	0.46303	0.01	TRUE	2.15969
203571_s_at	C10orf116	712	1236	9	23387	0	0.4632	0.01	TRUE	2.15889
202951_at	STK38	712	1272	115	4294	0	2.15819	0.01	TRUE	2.15819
202702_at	TRIM26	712	972	250	2474	0	2.15344	0.01	TRUE	2.15344
200051_at	SART1	712	564	168	1997	1e-05	2.15276	0.01	TRUE	2.15276
208002_s_at	ACOT7	712	621	180	3594	1e-05	2.15248	0.01	TRUE	2.15248
203726_s_at	kalinin-165kDa	712	213	4	5646	0	0.46466	0.01	TRUE	2.15211
204167_at	BTD	712	257	7	1194	1e-05	0.46478	0.01	TRUE	2.15156
202270_at	GBP1	712	333	5	9481	9e-05	2.15092	0.02	TRUE	2.15092
207002_s_at	PLAGL1	712	188	4	5265	5e-05	2.15067	0.01	TRUE	2.15067
39966_at	CSPG5	712	167	4	1525	0	2.14866	0.01	TRUE	2.14866
219918_s_at	ASPM	712	505	8	2715	0	2.14703	0.01	TRUE	2.14703
209694_at	PTS	712	1355	117	3777	0	2.14694	0.01	TRUE	2.14694
220581_at	C6orf97	712	240	13	1854	2e-05	0.46581	0.01	TRUE	2.1468
219306_at	KIF15	712	220	3	1496	0	2.14516	0.01	TRUE	2.14516
202200_s_at	SRPK1	712	1250	230	3213	1e-05	2.14499	0.01	TRUE	2.14499
203358_s_at	EZH2	712	417	7	2449	0	2.1435	0.01	TRUE	2.1435
210085_s_at	ANXA9	712	146	2	3664	0	0.46653	0.01	TRUE	2.14348
205350_at	CRABP	712	397	4	12290	0	2.1421	0.01	TRUE	2.1421
219209_at	Hlcd	712	323	15	9015	4e-05	2.14111	0.01	TRUE	2.14111
203139_at	DAPK1	712	647	61	2871	1e-05	2.13847	0.01	TRUE	2.13847
201387_s_at	UCHL1	712	600	12	11188	0	2.13631	0.01	TRUE	2.13631
201195_s_at	SLC7A5	712	822	32	15003	0	2.135	0.01	TRUE	2.135
218450_at	HEBP1	712	2043	76	22427	0	0.46853	0.01	TRUE	2.13434
203145_at	DEEPEST	712	417	40	4902	1e-05	2.13364	0.01	TRUE	2.13364
218313_s_at	GALNT7	712	962	104	12084	1e-05	0.46877	0.01	TRUE	2.13324
207722_s_at	BTBD2	712	117	10	1503	1e-05	0.46946	0.01	TRUE	2.13011
201853_s_at	CDC25B	712	1131	192	4131	0	2.13003	0.01	TRUE	2.13003
221934_s_at	DALRD3	712	1142	177	4051	1e-05	0.46976	0.01	TRUE	2.12875
203362_s_at	MAD2L1	712	416	4	3979	1e-05	2.12857	0.01	TRUE	2.12857
219786_at	MTL5	712	311	18	3295	1e-05	0.46984	0.01	TRUE	2.12838
200710_at	ACADVL	712	2435	604	7710	9e-05	0.4702	0.02	TRUE	2.12675
218931_at	RAB17	712	553	26	1928	0	0.47053	0.01	TRUE	2.12526
209760_at	KIAA0922	712	584	18	2678	1e-05	2.12436	0.01	TRUE	2.12436
220744_s_at	IFT122	712	443	22	7902	0	0.47083	0.01	TRUE	2.12391
201217_x_at	RPL3	712	27919	166	99483	0	0.47101	0.01	TRUE	2.1231
200783_s_at	PP17	712	580	14	3928	0	2.12163	0.01	TRUE	2.12163
203478_at	NDUFC1	712	2958	120	16126	1e-05	0.47181	0.01	TRUE	2.1195
204927_at	RASSF7	712	706	39	2587	3e-05	0.47253	0.02	TRUE	2.11627
205733_at	BLM	712	582	40	2525	1e-05	2.11389	0.01	TRUE	2.11389
203196_at	ABCC4	712	112	2	1223	0.00034	2.11367	0.05	TRUE	2.11367
212736_at	C16orf45	712	519	22	4462	3e-05	0.47344	0.01	TRUE	2.1122
205745_x_at	ADAM17	712	601	119	2347	1e-05	2.11107	0.01	TRUE	2.11107
217771_at	GOLM1	712	830	10	9605	1e-05	0.47391	0.01	TRUE	2.11011
207777_s_at	SP140	712	106	4	1231	9e-05	2.10961	0.05	TRUE	2.10961
212426_s_at	YWHAQ	712	4420	437	12704	1e-05	2.10952	0.01	TRUE	2.10952
202386_s_at	KIAA0430	712	1114	137	3254	3e-05	0.47424	0.01	TRUE	2.10864
201758_at	VPS23	712	1596	256	12837	1e-05	0.47467	0.01	TRUE	2.10673
219544_at	C13orf34	712	367	65	1648	1e-05	2.1058	0.01	TRUE	2.1058
201079_at	SYNGR2	712	3788	191	22167	9e-05	0.47515	0.05	TRUE	2.1046
204500_s_at	AGTPBP1	712	253	32	1296	9e-05	2.10363	0.02	TRUE	2.10363
206335_at	GALNS	712	565	73	1995	1e-05	2.10234	0.01	TRUE	2.10234
222036_s_at	CDC54	712	939	57	4089	1e-05	2.10048	0.01	TRUE	2.10048
209875_s_at	SPP1	712	7371	76	46077	1e-05	2.10031	0.02	TRUE	2.10031
210040_at	SLC12A5	712	205	3	1714	2e-05	2.09976	0.01	TRUE	2.09976
203160_s_at	RNF8	712	584	112	1200	1e-05	2.09696	0.01	TRUE	2.09696
219787_s_at	ECT2	712	297	4	3551	0.00023	2.0963	0.05	TRUE	2.0963
205777_at	DUSP9	712	194	3	1767	1e-05	2.09626	0.01	TRUE	2.09626
204041_at	MAOB	712	343	8	17604	1e-05	0.47716	0.01	TRUE	2.09573
201897_s_at	CKS1B	712	2317	197	8986	1e-05	2.09558	0.01	TRUE	2.09558
205489_at	CRYM	712	479	7	5624	2e-05	2.09518	0.01	TRUE	2.09518
218195_at	C6orf211	712	568	9	16846	1e-05	0.47772	0.02	TRUE	2.09328
203082_at	BMS1	712	835	218	2909	1e-05	2.0931	0.01	TRUE	2.0931
201342_at	SNRPC	712	1367	101	2914	1e-05	2.09247	0.01	TRUE	2.09247
212830_at	MEGF9	712	761	164	6590	1e-05	0.4782	0.01	TRUE	2.09118
201938_at	CDK2AP1	712	6388	506	23480	1e-05	2.0899	0.02	TRUE	2.0899
207598_x_at	XRCC2	712	622	27	3440	1e-05	2.08979	0.01	TRUE	2.08979
203660_s_at	PCNT	712	812	107	2471	1e-05	2.08908	0.01	TRUE	2.08908
203246_s_at	TUSC4	712	340	16	2326	2e-05	0.47875	0.02	TRUE	2.08877
218361_at	GOLPH3L	712	1327	35	6883	0.00016	0.4792	0.05	TRUE	2.08681
218593_at	RBM28	712	645	127	1581	1e-05	2.0867	0.01	TRUE	2.0867
203686_at	MPG	712	594	42	1825	2e-05	0.47955	0.01	TRUE	2.08529
202800_at	SLC1A3	712	562	17	2887	1e-05	2.0851	0.01	TRUE	2.0851
203221_at	TLE1	712	1136	108	3379	1e-05	2.08474	0.01	TRUE	2.08474
204146_at	RAD51AP1	712	374	12	3557	1e-05	2.08358	0.01	TRUE	2.08358
209822_s_at	VLDLR	712	437	16	1982	1e-05	2.08188	0.01	TRUE	2.08188
222212_s_at	CerS2	712	2414	594	17052	3e-05	0.48044	0.05	TRUE	2.08143
200747_s_at	NUMA1	712	1133	147	7089	1e-05	0.48049	0.01	TRUE	2.08121
218982_s_at	MRP-S17	712	1191	247	8336	1e-05	2.08107	0.01	TRUE	2.08107
204061_at	PRKX	712	187	10	1986	0.00019	2.07976	0.05	TRUE	2.07976
203955_at	KIAA0649	712	312	19	1886	2e-05	0.48102	0.02	TRUE	2.07892
218921_at	SIGIRR	712	383	13	1789	1e-05	0.48133	0.01	TRUE	2.07758
212400_at	bA203J24.7	712	1229	310	5384	1e-05	0.48147	0.01	TRUE	2.07697
208774_at	CSNK1D	712	1009	50	6594	2e-05	0.48154	0.02	TRUE	2.07667
201826_s_at	SCCPDH	712	441	45	2574	1e-05	0.4816	0.01	TRUE	2.07641
221081_s_at	DENND2D	712	749	47	5653	1e-05	0.48208	0.01	TRUE	2.07434
200947_s_at	GLUD1	712	1584	64	6571	4e-05	0.48212	0.01	TRUE	2.07417
205142_x_at	ALDP	712	444	19	2388	2e-05	2.0739	0.01	TRUE	2.0739
203967_at	CDC6	712	206	3	1562	1e-05	2.07378	0.01	TRUE	2.07378
220559_at	EN1	712	165	4	9009	1e-05	2.07347	0.01	TRUE	2.07347
218961_s_at	PNKP	712	359	25	3057	2e-05	0.48229	0.02	TRUE	2.07344
218269_at	RNASEN	712	1086	166	3919	1e-05	2.07337	0.01	TRUE	2.07337
202623_at	BM036	712	778	88	9109	2e-05	0.48238	0.01	TRUE	2.07305
221675_s_at	CHPT1	712	1521	288	12837	1e-05	0.48245	0.01	TRUE	2.07275
200659_s_at	PHB	712	449	58	6636	1e-05	0.48265	0.01	TRUE	2.07189
206176_at	BMP6	712	356	9	2428	2e-05	2.07175	0.02	TRUE	2.07175
201263_at	TARS	712	1485	120	5926	1e-05	2.07132	0.01	TRUE	2.07132
218689_at	FANCF	712	309	9	2119	1e-05	0.48309	0.01	TRUE	2.07001
217733_s_at	TMSB10	712	23062	968	77436	0.0001	2.06934	0.02	TRUE	2.06934
218394_at	ROGDI	712	963	187	3892	1e-05	0.48333	0.01	TRUE	2.06898
212378_at	GART	712	768	163	4000	1e-05	2.06862	0.01	TRUE	2.06862
204465_s_at	INA	712	286	3	4036	2e-05	2.06821	0.01	TRUE	2.06821
208121_s_at	PTP-oc	712	264	10	1329	1e-05	2.06744	0.01	TRUE	2.06744
218463_s_at	MUS81	712	787	272	2439	1e-05	2.0666	0.01	TRUE	2.0666
219497_s_at	EVI9	712	363	1	5176	2e-05	2.06556	0.02	TRUE	2.06556
220865_s_at	PDSS1	712	416	65	1245	2e-05	2.06475	0.01	TRUE	2.06475
204370_at	CLP1	712	985	254	3042	2e-05	2.06462	0.01	TRUE	2.06462
204086_at	PRAME	712	280	2	5911	1e-05	2.06432	0.01	TRUE	2.06432
218776_s_at	TMEM62	712	430	116	2821	1e-05	0.48493	0.01	TRUE	2.06215
209459_s_at	ABAT	712	221	1	7752	2e-05	0.48502	0.01	TRUE	2.06177
209680_s_at	KNSL2	712	312	9	2266	1e-05	2.06139	0.01	TRUE	2.06139
218375_at	NUDT9	712	702	209	4191	1e-05	0.4853	0.01	TRUE	2.06058
209940_at	PARP3	712	182	7	1054	2e-05	0.48531	0.01	TRUE	2.06054
200022_at	RPL18	712	16821	53	45050	2e-05	0.48538	0.01	TRUE	2.06024
206081_at	SLC24A1	712	114	7	4677	3e-05	0.48541	0.02	TRUE	2.06011
218640_s_at	PLEKHF2	712	947	147	9715	1e-05	0.48588	0.01	TRUE	2.05812
204565_at	ACOT13	712	956	102	10437	1e-05	2.05585	0.02	TRUE	2.05585
222154_s_at	SPATS2L	712	2106	145	11578	8e-05	2.05548	0.05	TRUE	2.05548
202636_at	RNF103	712	1575	350	5965	3e-05	0.48654	0.01	TRUE	2.05533
213031_s_at	WDR73	712	769	197	11492	1e-05	0.48656	0.02	TRUE	2.05524
218758_s_at	NNP-1	712	340	25	1755	1e-05	2.05521	0.02	TRUE	2.05521
214667_s_at	TP53I11	712	116	6	1924	1e-05	0.48666	0.01	TRUE	2.05482
201896_s_at	PSRC1	712	604	11	2293	2e-05	2.05481	0.02	TRUE	2.05481
206028_s_at	MERTK	712	299	28	1470	6e-05	2.05471	0.02	TRUE	2.05471
209172_s_at	CENPF	712	207	17	1137	2e-05	2.05426	0.01	TRUE	2.05426
221005_s_at	PTDSS2	712	137	11	1417	1e-05	0.48687	0.01	TRUE	2.05394
203458_at	SPR	712	969	197	3460	3e-05	0.48689	0.01	TRUE	2.05385
202417_at	MGC9454	712	543	93	10032	4e-05	0.48704	0.05	TRUE	2.05322
205047_s_at	ASNS	712	617	34	4047	2e-05	2.0511	0.01	TRUE	2.0511
201924_at	PBM1	712	1303	357	9815	4e-05	0.48768	0.01	TRUE	2.05052
213007_at	FANCI	712	462	16	3654	2e-05	2.05051	0.01	TRUE	2.05051
212508_at	MOAP1	712	684	32	4525	3e-05	0.48786	0.01	TRUE	2.04977
208788_at	ELOVL5	712	6162	115	27269	4e-05	0.4879	0.01	TRUE	2.0496
202136_at	ZMYND11	712	3143	1062	20221	1e-05	0.48821	0.01	TRUE	2.0483
203266_s_at	MAP2K4	712	673	55	3807	9e-05	0.48838	0.05	TRUE	2.04759
206571_s_at	MAP4K4	712	423	9	1894	2e-05	2.04702	0.01	TRUE	2.04702
204798_at	MYB	712	1600	44	9604	2e-05	0.48861	0.01	TRUE	2.04662
206990_at	TNR	712	219	2	3144	4e-05	2.04612	0.05	TRUE	2.04612
218039_at	NUSAP1	712	1308	99	6811	1e-05	2.04404	0.01	TRUE	2.04404
203557_s_at	PCBD1	712	661	44	6320	1e-05	0.48961	0.01	TRUE	2.04244
209358_at	TAF11	712	528	76	2064	0.00014	2.04134	0.02	TRUE	2.04134
202666_s_at	BAF53A	712	626	10	3353	4e-05	2.0403	0.01	TRUE	2.0403
214453_s_at	p44	712	967	38	7202	2e-05	2.03966	0.01	TRUE	2.03966
217846_at	QARS	712	3939	738	8395	3e-05	0.49071	0.01	TRUE	2.03786
203405_at	PSMG1	712	826	127	4757	1e-05	2.03606	0.01	TRUE	2.03606
204915_s_at	SOX11	712	126	3	1738	2e-05	2.03597	0.01	TRUE	2.03597
205080_at	RARB	712	319	4	1879	1e-05	2.03526	0.01	TRUE	2.03526
213245_at	ADCY1	712	418	7	12093	5e-05	0.49149	0.02	TRUE	2.03463
220011_at	C1orf135	712	341	10	3637	2e-05	2.03428	0.01	TRUE	2.03428
219000_s_at	DSCC1	712	358	10	2281	2e-05	2.03343	0.02	TRUE	2.03343
213712_at	ELOVL2	712	120	2	5658	2e-05	0.49187	0.01	TRUE	2.03306
218239_s_at	CRFG	712	803	151	6622	5e-05	2.033	0.02	TRUE	2.033
202345_s_at	E-FABP	712	1346	26	19688	2e-05	2.03133	0.01	TRUE	2.03133
218308_at	TACC3	712	332	9	2224	2e-05	2.03103	0.01	TRUE	2.03103
206197_at	NME5	712	346	6	1660	5e-05	0.49269	0.01	TRUE	2.02967
204531_s_at	BRCA1	712	222	7	1811	2e-05	2.02952	0.01	TRUE	2.02952
214079_at	DHRS2	712	171	1	35526	2e-05	0.49292	0.01	TRUE	2.02873
205139_s_at	UST	712	320	19	2145	3e-05	2.02811	0.05	TRUE	2.02811
221922_at	GPSM2	712	470	15	2440	2e-05	2.02788	0.01	TRUE	2.02788
213392_at	IQCK	712	708	157	2720	4e-05	0.4933	0.01	TRUE	2.02716
216836_s_at	ERBB2	712	1335	151	4768	2e-05	0.49331	0.01	TRUE	2.02712
205440_s_at	NPY1R	712	171	2	40036	3e-05	0.4937	0.02	TRUE	2.02552
213097_s_at	ZUO1	712	1091	55	5710	2e-05	2.02233	0.01	TRUE	2.02233
221523_s_at	RRAGD	712	261	8	1211	2e-05	2.02188	0.01	TRUE	2.02188
210239_at	IRX5	712	963	18	13308	4e-05	0.49461	0.02	TRUE	2.02179
201892_s_at	IMPDH2	712	3656	144	15167	5e-05	0.49467	0.01	TRUE	2.02155
219686_at	STK32B	712	148	2	4359	0.00023	0.4947	0.05	TRUE	2.02143
210758_at	PSIP1	712	219	10	1451	3e-05	2.02142	0.01	TRUE	2.02142
209208_at	MPDU1	712	432	30	2158	2e-05	0.4948	0.01	TRUE	2.02102
200819_s_at	MGC111130	712	26650	95	65171	4e-05	0.49495	0.01	TRUE	2.02041
201906_s_at	HYA22	712	654	27	4119	2e-05	0.49509	0.02	TRUE	2.01983
203519_s_at	KIAA1408	712	669	147	2570	4e-05	2.01964	0.01	TRUE	2.01964
209343_at	EFHD1	712	3686	155	24335	2e-05	0.49518	0.01	TRUE	2.01947
219225_at	PGBD5	712	160	4	4509	3e-05	2.01944	0.05	TRUE	2.01944
201725_at	D123	712	1607	368	6143	2e-05	2.01924	0.01	TRUE	2.01924
201022_s_at	DSTN	712	8827	624	44804	4e-05	0.49527	0.05	TRUE	2.0191
210416_s_at	bA444G7	712	382	5	1025	4e-05	2.01862	0.05	TRUE	2.01862
31845_at	ELF4	712	496	86	2435	3e-05	2.01766	0.02	TRUE	2.01766
201608_s_at	PWP1	712	1429	512	2281	3e-05	2.01705	0.02	TRUE	2.01705
204306_s_at	CD151	712	1039	21	4946	2e-05	0.49591	0.01	TRUE	2.01649
211767_at	GINS4	712	164	4	3959	2e-05	2.01604	0.02	TRUE	2.01604
202430_s_at	PLSCR1	712	466	6	5624	5e-05	2.01595	0.02	TRUE	2.01595
209045_at	XPNPEP	712	1123	62	4412	2e-05	2.01522	0.02	TRUE	2.01522
200885_at	RHOC	712	2061	31	15138	3e-05	0.49635	0.02	TRUE	2.01471
213626_at	CBR4	712	383	27	1943	4e-05	0.49635	0.01	TRUE	2.01471
217906_at	KLHDC2	712	1643	508	9703	5e-05	0.49665	0.05	TRUE	2.01349
208763_s_at	TSC22D3	712	2443	615	12955	2e-05	0.49672	0.02	TRUE	2.01321
209790_s_at	CASP6	712	401	29	2449	3e-05	0.4968	0.02	TRUE	2.01288
201729_s_at	KIAA0100	712	1132	40	17572	2e-05	0.49686	0.01	TRUE	2.01264
204668_at	RNF24	712	197	9	1820	0.0001	2.01124	0.05	TRUE	2.01124
204231_s_at	FAAH	712	271	27	2035	3e-05	0.49739	0.02	TRUE	2.01049
200840_at	KARS	712	4305	308	17695	0.00015	2.01001	0.05	TRUE	2.01001
206316_s_at	KNTC1	712	295	25	1182	5e-05	2.01	0.01	TRUE	2.01
213285_at	TMEM30B	712	612	70	4539	3e-05	0.49759	0.01	TRUE	2.00969
213651_at	INPP5J	712	208	8	2587	3e-05	0.49768	0.01	TRUE	2.00932
218868_at	ACTR3B	712	273	13	2408	3e-05	2.00916	0.05	TRUE	2.00916
200989_at	HIF1A	712	2640	143	13076	0.00015	2.00712	0.05	TRUE	2.00712
212294_at	GNG12	712	2146	108	5591	0.00032	0.49824	0.05	TRUE	2.00706
218807_at	VAV3	712	1787	239	21064	3e-05	0.49879	0.01	TRUE	2.00485
209123_at	QDPR	712	1066	69	24228	2e-05	0.49886	0.01	TRUE	2.00457
212705_x_at	LOC100293124	712	300	9	2961	3e-05	0.49889	0.01	TRUE	2.00445
204176_at	KLHL20	712	188	6	1504	9e-05	2.00443	0.02	TRUE	2.00443
210176_at	TLR1	712	315	7	2628	3e-05	2.00241	0.02	TRUE	2.00241
219275_at	MGC9294	712	483	71	2051	3e-05	2.00193	0.02	TRUE	2.00193
219597_s_at	DUOX1	712	149	3	1147	5e-05	2.00123	0.05	TRUE	2.00123
209913_x_at	KIAA0415	712	424	21	2044	5e-05	2.00121	0.05	TRUE	2.00121
200827_at	PLOD1	712	810	53	4948	3e-05	2.00112	0.02	TRUE	2.00112
215807_s_at	PLXNB1	712	372	8	2900	3e-05	0.50045	0.01	TRUE	1.9982
202962_at	KIF13B	712	464	33	3599	3e-05	0.50089	0.01	TRUE	1.99645
213553_x_at	APOC1	712	1774	48	14206	3e-05	1.99412	0.01	TRUE	1.99412
202130_at	RIOK3	712	1647	399	5228	4e-05	1.99337	0.02	TRUE	1.99337
213334_x_at	HAUS7	712	454	154	2166	3e-05	1.9925	0.02	TRUE	1.9925
209946_at	VEGFC	712	361	9	1351	4e-05	1.99237	0.05	TRUE	1.99237
204510_at	CDC7L1	712	476	34	2060	3e-05	1.99199	0.01	TRUE	1.99199
212247_at	NUP205	712	799	162	3356	4e-05	1.99193	0.01	TRUE	1.99193
214427_at	NOP120	712	1053	158	3762	4e-05	1.99087	0.02	TRUE	1.99087
203665_at	bK286B10	712	738	16	50150	3e-05	1.98994	0.01	TRUE	1.98994
217726_at	COPZ1	712	1725	364	9186	3e-05	0.50268	0.02	TRUE	1.98934
208374_s_at	CAPZA1	712	3694	399	9870	6e-05	1.98836	0.02	TRUE	1.98836
213090_s_at	TAF4	712	523	59	4050	0.00028	1.98818	0.05	TRUE	1.98818
215218_s_at	WDR62	712	202	11	1178	5e-05	1.98791	0.02	TRUE	1.98791
202452_at	ZER1	712	333	10	1174	4e-05	0.50341	0.02	TRUE	1.98645
208119_s_at	ZNF93	712	463	22	3340	3e-05	1.9858	0.01	TRUE	1.9858
218086_at	NPDC1	712	678	16	5555	5e-05	0.50378	0.02	TRUE	1.98499
218447_at	C16orf61	712	766	95	4184	5e-05	1.98498	0.02	TRUE	1.98498
209407_s_at	DEAF1	712	400	15	1486	5e-05	0.50387	0.01	TRUE	1.98464
203024_s_at	C5orf15	712	1191	286	4980	7e-05	0.50389	0.05	TRUE	1.98456
200011_s_at	ARF3	712	2262	831	9120	6e-05	0.50402	0.05	TRUE	1.98405
213599_at	CT86	712	334	1	1900	3e-05	1.98398	0.02	TRUE	1.98398
204924_at	TLR2	712	591	20	3813	6e-05	1.98394	0.05	TRUE	1.98394
206510_at	SIX2	712	332	5	4437	3e-05	1.98355	0.02	TRUE	1.98355
218803_at	CHFR	712	815	232	2190	0.00012	1.98347	0.05	TRUE	1.98347
202105_at	IGBP1	712	1384	137	2912	0.00038	0.50428	0.05	TRUE	1.98303
204497_at	ADCY9	712	298	10	3048	8e-05	0.5044	0.02	TRUE	1.98255
200875_s_at	NOP56	712	1476	130	6376	8e-05	1.98226	0.02	TRUE	1.98226
212068_s_at	BAT2L	712	571	70	4317	0.00011	0.50465	0.05	TRUE	1.98157
220411_x_at	PODNL1	712	241	3	1051	3e-05	1.9809	0.02	TRUE	1.9809
218882_s_at	WDR3	712	774	78	6160	5e-05	1.98077	0.02	TRUE	1.98077
52164_at	C11orf24	712	986	218	4186	4e-05	1.98042	0.01	TRUE	1.98042
219429_at	FA2H	712	271	11	1413	3e-05	1.97925	0.01	TRUE	1.97925
218512_at	WDR12	712	1138	301	4844	5e-05	1.9784	0.05	TRUE	1.9784
220329_s_at	RMND1	712	294	7	7433	4e-05	0.50557	0.05	TRUE	1.97797
204859_s_at	CED4	712	263	41	1014	3e-05	1.97742	0.02	TRUE	1.97742
218922_s_at	LASS4	712	203	7	2072	4e-05	0.50608	0.05	TRUE	1.97597
222369_at	NAT11	712	321	42	3239	0.00023	1.97458	0.05	TRUE	1.97458
202121_s_at	CHMP2A	712	1520	64	12784	9e-05	0.50649	0.05	TRUE	1.97437
205428_s_at	CALB2	712	360	28	6559	4e-05	1.9726	0.01	TRUE	1.9726
203810_at	DNAJB4	712	211	14	2134	0.00027	1.97258	0.05	TRUE	1.97258
209339_at	SIAH2	712	709	43	14094	5e-05	0.50697	0.01	TRUE	1.9725
200054_at	ZNF259	712	390	123	1303	0.00033	1.97149	0.05	TRUE	1.97149
200053_at	SPAG7	712	1352	297	3081	0.00034	0.50761	0.05	TRUE	1.97002
211623_s_at	FBL	712	2455	349	21667	6e-05	0.50769	0.05	TRUE	1.96971
202718_at	IGFBP2	712	672	21	15973	8e-05	0.50772	0.05	TRUE	1.96959
201710_at	MYBL2	712	445	5	1488	6e-05	1.96792	0.02	TRUE	1.96792
212744_at	BBS4	712	326	85	2524	5e-05	0.5082	0.05	TRUE	1.96773
218888_s_at	NEOT2	712	390	6	3859	4e-05	1.9652	0.05	TRUE	1.9652
209725_at	UTP20	712	592	40	3727	7e-05	1.96415	0.05	TRUE	1.96415
206846_s_at	HDAC6	712	1016	255	4608	0.00018	1.96378	0.05	TRUE	1.96378
212741_at	MAOA	712	307	15	7118	4e-05	0.50925	0.02	TRUE	1.96367
201037_at	PFKP	712	814	45	7944	4e-05	1.96361	0.01	TRUE	1.96361
201754_at	COX6C	712	12457	194	176461	6e-05	0.50957	0.05	TRUE	1.96244
200804_at	TMBIM6	712	7117	2347	30580	7e-05	0.50997	0.02	TRUE	1.9609
218350_s_at	GMNN	712	705	138	9721	6e-05	1.96088	0.02	TRUE	1.96088
209602_s_at	GATA3	712	812	5	12221	8e-05	0.51036	0.05	TRUE	1.9594
203502_at	BPGM	712	370	5	1519	5e-05	1.95859	0.02	TRUE	1.95859
210147_at	ART3	712	182	1	6946	0.0001	1.95825	0.02	TRUE	1.95825
204045_at	TCEAL1	712	725	141	9545	5e-05	0.51077	0.02	TRUE	1.95783
222258_s_at	SH3BP4	712	1374	66	6825	5e-05	0.51079	0.05	TRUE	1.95775
218486_at	KLF11	712	494	21	2022	6e-05	1.95579	0.05	TRUE	1.95579
204236_at	FLI1	712	147	2	1899	0.00015	1.95517	0.05	TRUE	1.95517
218853_s_at	MOSPD1	712	666	122	2650	5e-05	1.95209	0.02	TRUE	1.95209
208978_at	CRIP2	712	1087	28	10311	9e-05	0.51232	0.05	TRUE	1.95191
202352_s_at	PSMD12	712	1009	348	6430	0.00012	1.95166	0.05	TRUE	1.95166
206561_s_at	ARL-1	712	190	3	12654	8e-05	1.95041	0.05	TRUE	1.95041
212922_s_at	SMYD2	712	1675	192	4533	8e-05	1.94629	0.02	TRUE	1.94629
201129_at	SFRS7	712	1742	377	4170	0.00018	0.51398	0.05	TRUE	1.9456
205347_s_at	TMSB15A	712	392	10	10434	8e-05	1.94559	0.05	TRUE	1.94559
218097_s_at	CUEDC2	712	1782	585	4941	0.00031	0.51401	0.05	TRUE	1.94549
218526_s_at	HSPC236	712	484	43	1874	8e-05	0.51414	0.01	TRUE	1.945
208873_s_at	REEP5	712	2405	243	12961	5e-05	0.51467	0.02	TRUE	1.94299
221485_at	B4GALT5	712	719	24	3078	0.00013	1.94204	0.02	TRUE	1.94204
202376_at	AACT	712	3933	122	80341	0.0001	0.51508	0.05	TRUE	1.94145
219958_at	C20orf46	712	337	20	2578	6e-05	1.94111	0.02	TRUE	1.94111
203712_at	KIAA0020	712	1103	272	5580	9e-05	1.94032	0.05	TRUE	1.94032
218502_s_at	TRPS1	712	2545	50	13094	0.0001	0.51551	0.02	TRUE	1.93983
204649_at	TROAP	712	564	6	2515	6e-05	1.93917	0.02	TRUE	1.93917
209740_s_at	PNPLA4	712	132	12	1201	0.00015	0.51569	0.05	TRUE	1.93915
219414_at	CDHR13	712	199	5	4895	8e-05	0.51572	0.02	TRUE	1.93904
202087_s_at	CTSL1	712	1921	112	30803	8e-05	1.93638	0.05	TRUE	1.93638
207842_s_at	CASC3	712	750	114	7029	0.0002	0.51691	0.05	TRUE	1.93457
213227_at	PGRMC2	712	572	64	5765	6e-05	0.51693	0.05	TRUE	1.9345
203524_s_at	MPST	712	701	104	2777	6e-05	0.51734	0.02	TRUE	1.93296
200023_s_at	EIF3F	712	4819	102	22012	7e-05	0.51744	0.05	TRUE	1.93259
213707_s_at	DLX5	712	119	2	1571	0.00011	1.93254	0.05	TRUE	1.93254
212959_s_at	GNPTAB	712	901	32	3711	0.00011	1.93167	0.02	TRUE	1.93167
220149_at	C2orf54	712	287	4	3979	0.00016	1.93144	0.05	TRUE	1.93144
206414_s_at	SHAG1	712	657	34	2728	0.00014	1.93103	0.05	TRUE	1.93103
209406_at	BAG2	712	245	6	1724	6e-05	1.93045	0.02	TRUE	1.93045
203758_at	CTSO	712	1002	281	5201	8e-05	0.51865	0.05	TRUE	1.92808
218875_s_at	FBXO5	712	143	7	1223	0.00015	1.92788	0.02	TRUE	1.92788
205483_s_at	ISG15	712	2973	176	47624	9e-05	1.92711	0.01	TRUE	1.92711
204623_at	TFF3	712	998	31	145651	8e-05	0.51896	0.05	TRUE	1.92693
217844_at	CTDSP1	712	1179	408	3762	9e-05	0.51906	0.05	TRUE	1.92656
217990_at	GMPR2	712	686	34	3029	7e-05	0.51913	0.02	TRUE	1.9263
217729_s_at	AES	712	952	96	4700	7e-05	0.51925	0.02	TRUE	1.92585
214864_s_at	GLXR	712	1392	371	4016	0.00016	0.51926	0.05	TRUE	1.92582
205009_at	BCEI	712	1065	44	109294	9e-05	0.51932	0.05	TRUE	1.9256
205016_at	TGFA	712	335	4	3516	8e-05	1.92396	0.02	TRUE	1.92396
222125_s_at	P4H-TM	712	1428	260	6243	7e-05	0.51994	0.02	TRUE	1.9233
204168_at	MGST2	712	1109	57	4122	0.00018	0.52044	0.05	TRUE	1.92145
204580_at	MMP12	712	304	4	29373	8e-05	1.92106	0.02	TRUE	1.92106
216194_s_at	TBCB	712	1352	41	7589	0.00011	0.5209	0.05	TRUE	1.91975
200651_at	GNB2L1	712	13273	190	44322	9e-05	0.52105	0.02	TRUE	1.9192
221536_s_at	LSG1	712	790	211	2858	8e-05	1.91894	0.05	TRUE	1.91894
203805_s_at	FANCA	712	300	8	1250	8e-05	1.91803	0.01	TRUE	1.91803
218844_at	ACSF2	712	408	33	5743	0.00022	0.52144	0.05	TRUE	1.91777
219296_at	ZDHHC13	712	354	38	1587	0.00022	1.91718	0.05	TRUE	1.91718
202071_at	SYND4	712	2145	516	20727	0.00016	0.52201	0.05	TRUE	1.91567
219631_at	LRP12	712	199	4	1398	0.00012	1.91553	0.05	TRUE	1.91553
205660_at	OASL	712	791	11	4466	0.00019	1.91381	0.05	TRUE	1.91381
205167_s_at	CDC25C	712	176	5	1144	0.00011	1.91362	0.02	TRUE	1.91362
202392_s_at	C22orf30	712	344	25	2596	8e-05	0.52266	0.05	TRUE	1.91329
202172_at	VEZF1	712	857	249	3538	8e-05	0.52273	0.05	TRUE	1.91303
206439_at	EPYC	712	132	1	1674	0.00012	1.90996	0.05	TRUE	1.90996
214061_at	WDR67	712	216	9	1306	0.00015	1.90988	0.05	TRUE	1.90988
200916_at	TAGLN2	712	6185	353	28582	0.0001	1.90977	0.05	TRUE	1.90977
213184_at	SENP5	712	647	157	2649	0.00012	1.90919	0.05	TRUE	1.90919
209360_s_at	RUNX1	712	1243	39	6627	0.0001	0.52396	0.02	TRUE	1.90854
221797_at	C17orf90	712	204	12	1408	0.0001	0.52469	0.02	TRUE	1.90589
214733_s_at	YIPF1	712	773	154	2905	9e-05	0.52524	0.02	TRUE	1.90389
210889_s_at	CD32	712	382	9	2776	0.0001	1.90376	0.05	TRUE	1.90376
204556_s_at	DZIP1	712	327	11	1901	0.00016	1.90346	0.05	TRUE	1.90346
209531_at	GSTZ1	712	169	12	1485	0.0001	0.52548	0.02	TRUE	1.90302
206337_at	CCR7	712	320	4	6625	0.0001	1.90299	0.05	TRUE	1.90299
214039_s_at	LAPTM4B	712	6196	385	29794	0.0001	1.90286	0.02	TRUE	1.90286
212266_s_at	SFRS5	712	3449	998	15710	0.0001	0.52562	0.02	TRUE	1.90252
207716_at	KRT38	712	357	3	3013	0.0002	1.90233	0.05	TRUE	1.90233
203761_at	SLA	712	966	24	4109	0.0001	1.90232	0.05	TRUE	1.90232
218815_s_at	TMEM51	712	437	17	1347	0.00013	1.90011	0.05	TRUE	1.90011
219384_s_at	ADAT1	712	550	19	1654	0.00011	1.89935	0.05	TRUE	1.89935
208764_s_at	ATP5G2	712	4123	141	15230	0.00023	0.5269	0.05	TRUE	1.89789
213346_at	C13orf27	712	301	6	1404	0.00013	1.89789	0.05	TRUE	1.89789
221858_at	TBC1D12	712	455	23	1720	0.00011	0.52693	0.05	TRUE	1.89779
218104_at	bA208F1.2	712	683	202	2403	0.00012	1.89768	0.05	TRUE	1.89768
206513_at	AIM2	712	426	12	2528	0.00013	1.89742	0.05	TRUE	1.89742
219148_at	CT84	712	419	8	3826	0.0001	1.89613	0.05	TRUE	1.89613
221641_s_at	ACOT9	712	676	30	1618	0.0001	1.89582	0.05	TRUE	1.89582
213545_x_at	SNX3	712	2382	391	9512	0.00014	1.8954	0.05	TRUE	1.8954
209605_at	RDS	712	651	16	3454	0.00017	0.52788	0.02	TRUE	1.89437
214436_at	FBXL2	712	310	28	1864	0.00015	0.52811	0.05	TRUE	1.89354
218530_at	FHOD1	712	630	59	2868	0.00012	1.89096	0.05	TRUE	1.89096
218743_at	VPS20	712	262	13	1069	0.00012	0.52901	0.05	TRUE	1.89032
204003_s_at	NUPL2	712	373	18	1228	0.0002	1.88943	0.05	TRUE	1.88943
214695_at	UBAP2L	712	427	32	1621	0.00013	1.88937	0.02	TRUE	1.88937
206698_at	Kx	712	141	1	1295	0.00012	1.88922	0.05	TRUE	1.88922
206799_at	SCGB1D2	712	132	3	109425	0.00012	0.52943	0.02	TRUE	1.88882
203450_at	CBY1	712	699	114	2958	0.00012	0.52997	0.05	TRUE	1.8869
202365_at	UNC119B	712	704	185	2339	0.00014	0.53022	0.02	TRUE	1.88601
206134_at	ADAMDEC1	712	324	10	12296	0.00019	1.88593	0.05	TRUE	1.88593
218309_at	CAMK2N1	712	1397	51	17063	0.00019	0.53027	0.05	TRUE	1.88583
219048_at	PIGN	712	213	19	1693	0.00014	0.53041	0.05	TRUE	1.88533
203695_s_at	DFNA5	712	568	28	2655	0.00014	1.88493	0.05	TRUE	1.88493
202054_s_at	ALDH3A2	712	654	40	5733	0.00012	0.53107	0.02	TRUE	1.88299
217942_at	MRPS35	712	1746	523	7083	0.00012	0.53113	0.05	TRUE	1.88278
209971_x_at	AIMP2	712	1860	442	4828	0.00017	1.8825	0.05	TRUE	1.8825
205548_s_at	BTG3	712	718	38	5634	0.00013	1.88048	0.02	TRUE	1.88048
203408_s_at	SATB1	712	628	20	5681	0.00042	1.87697	0.05	TRUE	1.87697
202981_x_at	SIAH1	712	1545	271	4615	0.00013	1.87573	0.05	TRUE	1.87573
201389_at	ITGA5	712	940	62	3992	0.00018	1.8746	0.05	TRUE	1.8746
202708_s_at	HIST2H2BE	712	945	147	17032	0.00014	0.53366	0.05	TRUE	1.87385
200688_at	SF3B3	712	341	8	1103	0.00017	1.87287	0.02	TRUE	1.87287
203162_s_at	KATNB1	712	689	167	2395	0.00015	1.87273	0.05	TRUE	1.87273
214095_at	SHMT2	712	163	7	1421	0.00016	1.87268	0.05	TRUE	1.87268
206491_s_at	NAPA	712	1253	242	4242	0.00016	0.53426	0.02	TRUE	1.87175
205618_at	PRRG1	712	262	5	1676	0.0002	1.87017	0.05	TRUE	1.87017
205364_at	ACOX2	712	310	12	10297	0.00014	0.5349	0.05	TRUE	1.86951
220201_at	RC3H2	712	221	21	1398	0.00015	1.86778	0.05	TRUE	1.86778
211177_s_at	TXNRD2	712	302	11	1313	0.00024	0.53553	0.05	TRUE	1.86731
221647_s_at	RIC8A	712	1193	152	3543	0.00033	0.5356	0.05	TRUE	1.86706
210831_s_at	PTGER3	712	191	4	1371	0.00025	0.53572	0.05	TRUE	1.86665
218540_at	THTPA	712	604	35	2707	0.00015	0.53582	0.05	TRUE	1.8663
204856_at	B3GNT3	712	143	8	2007	0.00018	1.86555	0.05	TRUE	1.86555
213647_at	DNA2	712	252	7	1439	0.00024	1.86546	0.05	TRUE	1.86546
214727_at	FANCD1	712	113	3	1138	0.00019	1.86531	0.05	TRUE	1.86531
212480_at	CYTSA	712	629	181	2414	0.00018	0.53693	0.05	TRUE	1.86244
204190_at	USPL1	712	587	22	2369	0.00017	1.8618	0.05	TRUE	1.8618
201397_at	PHGDH	712	773	4	26385	0.00023	1.86101	0.05	TRUE	1.86101
204351_at	S100P	712	3568	10	70284	0.00025	1.8592	0.05	TRUE	1.8592
201216_at	ERP29	712	2528	902	8305	0.00023	0.53795	0.05	TRUE	1.85891
210053_at	TAF5	712	311	25	1779	0.00018	1.85777	0.05	TRUE	1.85777
202869_at	OAS1	712	709	41	9953	0.00037	1.85676	0.05	TRUE	1.85676
205485_at	RYR1	712	108	2	2385	0.00018	1.85646	0.05	TRUE	1.85646
209195_s_at	ADCY6	712	832	38	2782	0.00024	0.53902	0.05	TRUE	1.85522
201349_at	SLC9A3R1	712	1673	457	18986	0.00024	0.53913	0.05	TRUE	1.85484
209068_at	JKTBP	712	773	210	3152	0.00019	0.5394	0.05	TRUE	1.85391
202887_s_at	RTP801	712	1694	54	11789	0.00024	1.85377	0.05	TRUE	1.85377
218727_at	SLC38A7	712	394	9	1627	0.00018	1.85325	0.05	TRUE	1.85325
201312_s_at	SH3BGRL	712	3460	323	23110	0.00028	0.53994	0.05	TRUE	1.85206
200094_s_at	EEF2	712	9344	1068	43124	0.00023	0.54002	0.05	TRUE	1.85178
202862_at	FAH	712	533	6	5473	0.00019	0.54013	0.05	TRUE	1.85141
204449_at	PDCL	712	203	4	1179	0.00023	1.85084	0.05	TRUE	1.85084
204170_s_at	CKS2	712	2045	4	10631	0.0002	1.8501	0.05	TRUE	1.8501
208760_at	UBE2I	712	470	83	2750	0.0002	0.54093	0.05	TRUE	1.84867
218792_s_at	BSPRY	712	522	24	12058	0.00022	0.54127	0.05	TRUE	1.84751
221591_s_at	FAM64A	712	368	11	2697	0.00021	1.8464	0.05	TRUE	1.8464
221699_s_at	DDX50	712	921	187	3788	0.00041	0.54227	0.05	TRUE	1.8441
216092_s_at	SLC7A8	712	851	136	4025	0.00021	0.5424	0.05	TRUE	1.84366
201664_at	SMC4	712	1437	135	6017	0.00021	1.84313	0.05	TRUE	1.84313
202856_s_at	MCT4	712	533	23	5230	0.00022	1.84191	0.05	TRUE	1.84191
201667_at	ODOD	712	3267	8	38577	0.00031	0.54304	0.05	TRUE	1.84148
214426_x_at	CHAF1A	712	480	25	1688	0.00026	1.83752	0.05	TRUE	1.83752
204398_s_at	EML2	712	588	135	2316	0.00025	0.5444	0.05	TRUE	1.83688
206076_at	B7	712	113	11	2348	0.00025	0.54682	0.05	TRUE	1.82876
213588_x_at	RPL14	712	11449	314	45403	0.00026	0.54715	0.05	TRUE	1.82765
208874_x_at	PPP2R4	712	997	408	5118	0.00031	0.54814	0.05	TRUE	1.82435
210845_s_at	URKR	712	1072	138	5472	0.0003	1.82076	0.05	TRUE	1.82076
201135_at	ECHS1	712	3006	231	26886	0.00032	0.55241	0.05	TRUE	1.81025
205239_at	AREG	712	188	9	14396	0.00039	0.55254	0.05	TRUE	1.80982
205526_s_at	KATNA1	712	615	195	2173	0.00033	1.80877	0.05	TRUE	1.80877
209457_at	DUSP5	712	815	145	6218	0.00041	0.55347	0.05	TRUE	1.80678
219980_at	C4orf29	712	214	2	1531	0.00033	1.80667	0.05	TRUE	1.80667
218154_at	DF5L	712	619	36	3299	0.0005	0.55397	0.05	TRUE	1.80515
218797_s_at	SIRT7	712	698	176	2771	0.00041	1.8047	0.05	TRUE	1.8047
209092_s_at	GLOD4	712	863	193	3147	0.0004	0.5549	0.05	TRUE	1.80213
201479_at	DKC	712	2193	451	9660	0.00042	1.80072	0.05	TRUE	1.80072
206133_at	XAF1	712	875	9	3672	0.00052	1.79846	0.05	TRUE	1.79846
218543_s_at	PARP12	712	1208	313	5114	0.00054	1.7948	0.05	TRUE	1.7948
213338_at	TMEM158	712	470	6	7077	0.00043	1.79347	0.05	TRUE	1.79347
201839_s_at	CO-17A	712	3798	120	13367	0.00066	1.78702	0.05	TRUE	1.78702
202580_x_at	TGT3	712	408	5	5083	0.00058	1.76405	0.05	TRUE	1.76405
224888_at	EPT1	131	767	219	2381	0.00021	0.06155	0.05	TRUE	16.247
227446_s_at	DHRS4-AS1	131	864	192	2158	0.00012	0.13454	0.02	TRUE	7.43273
226909_at	ZNF518B	131	344	68	2108	0.00028	6.83719	0.05	TRUE	6.83719
225295_at	SLC39A10	131	1152	40	2473	0.0001	0.15914	0.02	TRUE	6.28378
222848_at	CENPK	131	284	15	1172	0	5.30485	0.01	TRUE	5.30485
227533_at	RALGPS2	131	776	28	4070	0	0.1917	0.01	TRUE	5.21648
226512_at	ZMYM2	131	510	36	1159	0.00066	0.19206	0.05	TRUE	5.20671
235010_at	ZBED5-AS1	131	435	170	4615	0	0.19558	0.01	TRUE	5.113
226140_s_at	OTUD1	131	920	50	5438	0.00025	0.19667	0.05	TRUE	5.08466
1552302_at	TMEM106A	131	269	2	1830	0.00015	4.84641	0.05	TRUE	4.84641
228013_at	PPP2R2A	131	254	84	1278	1e-05	0.20754	0.01	TRUE	4.81835
228597_at	MIS18A	131	583	80	2104	1e-05	4.73669	0.01	TRUE	4.73669
222498_at	AZI2	131	372	46	1202	6e-05	0.21767	0.02	TRUE	4.59411
226936_at	CENPW	131	523	71	1978	3e-05	4.46813	0.01	TRUE	4.46813
224967_at	UGCG	131	2996	606	19313	3e-05	0.23137	0.01	TRUE	4.32208
228559_at	CENPN	131	424	25	1201	4e-05	4.30778	0.02	TRUE	4.30778
225557_at	CSRNP1	131	346	168	2555	4e-05	0.23274	0.01	TRUE	4.29664
223024_at	AP1M1	131	1211	304	1801	3e-05	4.27382	0.01	TRUE	4.27382
238035_at	SP3	131	407	146	1234	0.00017	0.23513	0.05	TRUE	4.25297
226364_at	HIP1	131	752	158	1850	0.00017	4.24033	0.05	TRUE	4.24033
228069_at	MTFR2	131	201	36	1428	5e-05	4.2319	0.02	TRUE	4.2319
235113_at	LRR1	131	607	160	2104	5e-05	4.2133	0.01	TRUE	4.2133
222794_x_at	MTPAP	131	1458	401	2977	9e-05	4.17404	0.02	TRUE	4.17404
222605_at	RCOR3	131	1329	333	5911	5e-05	0.24214	0.02	TRUE	4.12984
222394_at	PDCD6IP	131	655	184	3680	5e-05	0.24237	0.01	TRUE	4.12592
228273_at	PRR11	131	618	49	7066	0.00031	4.0601	0.02	TRUE	4.0601
224599_at	CGGBP1	131	1900	655	5459	0.0001	0.24776	0.01	TRUE	4.03616
223394_at	SERTAD1	131	638	194	2682	0.00019	0.25111	0.05	TRUE	3.98232
225467_s_at	RDH13	131	1030	193	2331	0.0001	3.96862	0.05	TRUE	3.96862
234339_s_at	GLTSCR2	131	1044	543	2651	0.00018	0.25293	0.05	TRUE	3.95366
229648_at	ARHGAP32	131	213	45	1835	0.00013	0.2544	0.05	TRUE	3.93082
224428_s_at	CDCA7	131	300	28	3120	0.00016	3.90197	0.05	TRUE	3.90197
224657_at	ERRFI1	131	1170	278	5907	0.00014	0.25949	0.05	TRUE	3.85371
225074_at	RAB2B	131	1042	543	2111	0.00017	0.26469	0.05	TRUE	3.778
224832_at	DUSP16	131	735	204	3451	0.00022	0.26608	0.05	TRUE	3.75827
238944_at	LOC100505715	131	457	25	3392	0.0002	3.72587	0.05	TRUE	3.72587
223056_s_at	XPO5	131	849	90	1753	0.00021	3.70928	0.05	TRUE	3.70928
226541_at	FBXO30	131	467	172	1699	0.00042	0.27259	0.05	TRUE	3.66851
226356_at	FAM73B	131	327	48	1105	0.00045	3.56834	0.05	TRUE	3.56834
226032_at	CASP2	131	2143	665	4801	0.00042	3.49973	0.05	TRUE	3.49973
226358_at	APH1B	131	271	64	2206	0.00086	0.29892	0.05	TRUE	3.34538
