# Supplementary material for: Survival analysis across the entire transcriptome identifies biomarkers with the highest prognostic power in breast cancer
Source: Comput Struct Biotechnol J. 2021 Jul 18;19:4101–9. doi: 10.1016/j.csbj.2021.07.014 (PMC8339292; doi:10.1016/j.csbj.2021.07.014)
Supplement: Supplementary data 2 [file mmc2.xlsx]

## Sheet: Spl Table 2_breast_er+_her2-_ue
Probe ID	Genesymbol	Count	Cutoff	Min	Max	RFS p value	RFS HR	FDR	JetSet best
227731_at	CNBP	384	483	193	1566	0	0.1884	0.01	TRUE
227507_at	ZNF592	384	431	167	1164	0	0.1887	0.01	TRUE
226764_at	ZNF827	384	203	2	3170	0	0.19006	0.01	TRUE
223526_at	C18orf21	384	746	200	2084	0	5.22462	0.01	TRUE
223154_at	MRPL1	384	964	149	2729	0	5.17714	0.01	TRUE
1555847_a_at	LOC284454	384	356	114	6915	0	0.19353	0.01	TRUE
223229_at	UBE2T	384	403	12	3328	0	5.11778	0.01	TRUE
226720_at	PWWP2A	384	402	63	1386	0	0.19692	0.01	TRUE
228040_at	GLIDR	384	208	67	1850	0	0.19693	0.01	TRUE
224159_x_at	TRIM4	384	475	134	3058	0	0.20451	0.01	TRUE
225074_at	RAB2B	384	1042	446	2398	0	0.20674	0.01	TRUE
223347_at	MUM1	384	396	137	2437	0	0.2111	0.01	TRUE
1552510_at	SLC34A3	384	211	39	1336	0	0.21358	0.01	TRUE
225226_at	STRIP1	384	392	108	1164	0	0.21383	0.01	TRUE
1555870_at	RNF207	384	227	69	1435	0	0.21434	0.01	TRUE
223469_at	PGPEP1	384	206	31	1150	0	0.21452	0.01	TRUE
224777_s_at	PAFAH1B2	384	2079	701	5873	0	0.21534	0.01	TRUE
225866_at	RPF2	384	1167	216	8826	0	4.61087	0.01	TRUE
1556042_s_at	LINC01089	384	298	31	1570	0	0.22062	0.01	TRUE
225598_at	SLC45A4	384	170	55	1308	0	0.22357	0.01	TRUE
238893_at	LINC00936	384	204	52	1221	0	0.22384	0.01	TRUE
229563_s_at	RPL10A	384	29037	10743	50522	0	0.22401	0.01	TRUE
225291_at	PNPT1	384	847	319	3785	0	4.42773	0.01	TRUE
226741_at	SLC12A6	384	660	216	1682	0	0.22708	0.01	TRUE
227106_at	TMEM198B	384	175	54	1123	0	0.23049	0.01	TRUE
223444_at	SENP7	384	229	49	1205	0	0.23096	0.01	TRUE
223480_s_at	MRPL47	384	2704	404	7542	0	4.27592	0.01	TRUE
225287_s_at	TMEM55B	384	512	191	1204	0	0.23417	0.01	TRUE
229355_at	UBE2D3	384	545	138	1787	0	0.23497	0.01	TRUE
225394_s_at	ZCRB1	384	2380	581	8306	0	4.22866	0.01	TRUE
235396_at	TANGO2	384	325	112	1301	0	0.23701	0.01	TRUE
236668_at	LOC101926967	384	113	32	1015	0	0.23707	0.01	TRUE
226936_at	CENPW	384	541	71	3120	0	4.21322	0.01	TRUE
227098_at	DUSP18	384	260	75	1069	0	0.23735	0.01	TRUE
226842_at	FBXL20	384	548	163	2276	0	0.23743	0.01	TRUE
226201_at	DOT1L	384	149	8	1268	0	0.23928	0.01	TRUE
223100_s_at	NUDT5	384	1034	282	7365	0	4.1747	0.01	TRUE
226519_s_at	PHYKPL	384	491	124	2225	0	0.24107	0.01	TRUE
236436_at	SLC25A45	384	185	14	1563	0	0.24141	0.01	TRUE
1569396_at	LOC101929280	384	165	69	1011	0	0.24152	0.01	TRUE
235107_at	PIAS2	384	163	19	1044	0	0.24198	0.01	TRUE
240432_x_at	KLF7	384	301	49	1750	0	0.24422	0.01	TRUE
228886_at	LRRC27	384	166	57	1269	0	0.24434	0.01	TRUE
1559765_a_at	LINC01573	384	107	9	1059	0	0.24457	0.01	TRUE
231806_s_at	STK36	384	411	87	3206	0	0.24508	0.01	TRUE
1555824_a_at	PACS2	384	251	106	1216	0	0.24716	0.01	TRUE
229908_s_at	UNKL	384	437	61	2889	0	0.249	0.01	TRUE
1555851_s_at	SEPW1	384	9960	896	22570	0	0.24928	0.01	TRUE
226358_at	APH1B	384	331	64	2206	0	0.24942	0.01	TRUE
224129_s_at	DPY30	384	2413	328	9312	0	4.00386	0.01	TRUE
224835_at	GPCPD1	384	376	91	5161	0	0.24976	0.01	TRUE
1556015_a_at	MESP2	384	196	6	1365	0	0.25025	0.01	TRUE
223314_at	TSPAN14	384	293	126	2831	0	0.25078	0.01	TRUE
235771_at	LINC00472	384	135	3	2501	0	0.25087	0.01	TRUE
232480_at	MIRLET7BHG	384	109	6	1728	0	0.25245	0.01	TRUE
1553906_s_at	FGD2	384	603	27	3753	0	0.25254	0.01	TRUE
1555786_s_at	LINC00520	384	450	128	2003	0	0.25524	0.01	TRUE
225672_at	GOLGA2	384	901	260	3248	0	0.25724	0.01	TRUE
225260_s_at	MRPL32	384	1737	525	7000	0	3.88515	0.01	TRUE
223337_at	CWC27	384	501	120	1072	0	3.88434	0.01	TRUE
222500_at	PPIL1	384	600	28	2478	0	3.87427	0.01	TRUE
235252_at	KSR1	384	251	73	1891	0	0.25878	0.01	TRUE
227192_at	PRRT2	384	166	10	2925	0	0.25924	0.01	TRUE
226652_at	USP3	384	402	137	3103	0	0.25995	0.01	TRUE
224951_at	CERS5	384	852	352	2330	0	0.26011	0.01	TRUE
225117_at	KANSL1	384	1356	477	5125	0	0.2603	0.01	TRUE
235514_at	ASPRV1	384	103	6	1013	0	0.2607	0.01	TRUE
223482_at	TMEM120A	384	766	197	3370	0	0.26132	0.01	TRUE
227580_s_at	TECPR1	384	523	178	4135	0	0.26208	0.01	TRUE
234423_x_at	LOC100996255	384	203	44	1722	0	0.26223	0.01	TRUE
226307_at	CRTC2	384	256	95	1274	0	0.26224	0.01	TRUE
233341_s_at	POLR1B	384	279	97	1086	0	0.26333	0.01	TRUE
225980_at	ELMSAN1	384	404	143	1432	0	0.26401	0.01	TRUE
226349_at	C12orf45	384	442	75	3193	0	3.77951	0.01	TRUE
225764_at	ETV6	384	503	158	2125	0	0.26505	0.01	TRUE
226929_at	MTHFR	384	396	93	2259	0	0.26563	0.01	TRUE
241368_at	PLIN5	384	192	13	3921	0	0.26588	0.01	TRUE
223067_at	CWC15	384	2662	530	7296	0	3.74716	0.01	TRUE
227208_at	CCDC84	384	510	73	3211	0	0.26709	0.01	TRUE
235010_at	ZBED5-AS1	384	492	149	4615	0	0.2677	0.01	TRUE
227151_at	SNX33	384	241	89	1006	0	0.26795	0.01	TRUE
223231_at	TATDN1	384	986	115	7194	0	3.72848	0.01	TRUE
227700_x_at	ATAD3A	384	268	36	1473	0	0.26892	0.01	TRUE
235884_at	LOC644794	384	134	5	1004	0	0.26921	0.01	TRUE
239346_at	GTF2H3	384	714	81	2660	0	0.26979	0.01	TRUE
235721_at	DTX3	384	505	49	3567	0	0.27019	0.01	TRUE
235125_x_at	FAM73A	384	1127	17	11153	0	0.27034	0.01	TRUE
228822_s_at	USP16	384	1155	222	2762	0	3.69465	0.01	TRUE
227183_at	MIR143HG	384	115	3	3766	0	0.27074	0.01	TRUE
226786_at	RFX1	384	622	195	2872	0	0.27185	0.01	TRUE
223205_s_at	L3MBTL2	384	496	148	1275	0	0.27243	0.01	TRUE
225949_at	NRBP2	384	433	95	4815	0	0.27288	0.01	TRUE
225883_at	ATG16L2	384	142	9	4945	0	0.27305	0.01	TRUE
227465_at	MAU2	384	678	286	3138	0	0.27432	0.01	TRUE
226102_at	ZKSCAN8	384	508	97	1764	0	0.2744	0.01	TRUE
225557_at	CSRNP1	384	345	135	2555	0	0.27566	0.01	TRUE
224968_at	CFAP36	384	840	156	2220	0	3.62632	0.01	TRUE
1555881_s_at	LZTS2	384	667	206	2764	0	0.27661	0.01	TRUE
227538_at	MED26	384	716	251	3020	0	0.27678	0.01	TRUE
226588_at	CWC22	384	561	133	1209	0	3.60891	0.01	TRUE
226607_at	C20orf194	384	502	125	2089	0	0.27767	0.01	TRUE
223356_s_at	MTIF3	384	897	209	4786	0	3.59849	0.01	TRUE
225204_at	PPTC7	384	1084	223	5721	0	3.59783	0.01	TRUE
228095_at	PHF14	384	965	282	3451	0	3.59215	0.01	TRUE
226448_at	FAM89A	384	182	29	16749	0	0.27999	0.01	TRUE
1555942_a_at	MIR205HG	384	154	3	1616	0	0.28032	0.01	TRUE
228456_s_at	CDS2	384	386	93	2316	0	0.28052	0.01	TRUE
226366_at	SHPRH	384	624	14	1673	0	0.28059	0.01	TRUE
1559167_x_at	MPV17L	384	480	57	1735	0	0.28085	0.01	TRUE
235647_at	AP4S1	384	257	42	1572	0	0.28087	0.01	TRUE
226087_at	LZIC	384	464	51	1417	0	3.56014	0.01	TRUE
224676_at	TMED4	384	3132	342	10386	0	3.55953	0.01	TRUE
223261_at	POLK	384	469	76	4074	0	0.28094	0.01	TRUE
223442_at	NICN1	384	365	92	1162	0	0.2811	0.01	TRUE
225596_at	KLC4	384	297	134	1373	0	0.28142	0.01	TRUE
224750_at	RNF185	384	515	273	1346	0	0.28241	0.01	TRUE
225297_at	HAUS1	384	907	131	5691	0	3.52558	0.01	TRUE
1558641_at	SPATA24	384	442	62	9989	0	0.28478	0.01	TRUE
223204_at	FAM198B	384	8470	1	22097	0	0.28509	0.01	TRUE
232420_x_at	MAN1B1-AS1	384	325	47	1485	0	0.28524	0.01	TRUE
223394_at	SERTAD1	384	771	194	2759	0	0.28548	0.01	TRUE
222440_s_at	THRAP3	384	898	436	1922	0	0.28691	0.01	TRUE
226768_at	GIGYF1	384	277	29	1437	0	0.28695	0.01	TRUE
1556582_at	PVR	384	235	91	1013	0	0.28724	0.01	TRUE
225740_x_at	MDM4	384	1471	410	6952	0	0.28747	0.01	TRUE
225467_s_at	RDH13	384	422	83	2595	0	0.2876	0.01	TRUE
1555501_s_at	RSRC1	384	300	25	1452	0	3.46659	0.01	TRUE
226749_at	MRPS9	384	589	165	1322	0	3.46389	0.01	TRUE
226206_at	MAFK	384	823	240	5977	0	0.28892	0.01	TRUE
235709_at	GAS2L3	384	257	6	1943	0	3.46059	0.01	TRUE
225012_at	HDLBP	384	510	138	2536	0	0.28905	0.01	TRUE
232167_at	SLC2A11	384	112	9	1236	0	0.28915	0.01	TRUE
223440_at	C16orf70	384	368	194	1595	0	0.29055	0.01	TRUE
227946_at	OSBPL7	384	190	33	1143	0	0.29086	0.01	TRUE
224886_at	JMJD8	384	532	224	1667	0	0.29153	0.01	TRUE
226684_at	ATG2B	384	540	134	1732	0	0.29163	0.01	TRUE
223637_s_at	FAM160A2	384	412	179	1604	0	0.29207	0.01	TRUE
228970_at	ZBTB8OS	384	957	293	5571	0	3.4227	0.01	TRUE
223387_at	ZFYVE1	384	751	294	2511	0	0.29254	0.01	TRUE
226445_s_at	TRIM41	384	459	142	1948	0	0.29264	0.01	TRUE
226361_at	TMEM42	384	439	144	1619	0	0.29265	0.01	TRUE
223381_at	NUF2	384	287	2	6733	0	3.40861	0.01	TRUE
227802_at	RUFY3	384	370	92	2259	0	0.29351	0.01	TRUE
224690_at	FAM210B	384	2632	774	17339	0	0.29376	0.01	TRUE
236314_at	EPM2AIP1	384	142	4	1185	0	0.29413	0.01	TRUE
239050_s_at	CRIPT	384	381	103	2345	0	0.29463	0.01	TRUE
223026_s_at	VPS29	384	2649	424	6309	0	3.37783	0.01	TRUE
223294_at	PBDC1	384	1176	185	3542	0	3.37416	0.01	TRUE
228726_at	SERPINB1	384	381	104	2119	0	0.29735	0.01	TRUE
228738_at	D2HGDH	384	263	7	2275	0	0.29835	0.01	TRUE
229664_at	MAPK8	384	305	63	1599	0	0.29858	0.01	TRUE
231906_at	HOXD8	384	268	62	2695	0	0.2988	0.01	TRUE
224914_s_at	SARNP	384	1589	299	3835	0	3.33895	0.01	TRUE
238653_at	LOC102723919	384	633	136	1927	0	0.29972	0.01	TRUE
226042_at	EDC3	384	468	121	1290	0	0.29974	0.01	TRUE
225509_at	SAP30L	384	750	261	3679	0	0.30169	0.01	TRUE
1554769_at	ZNF785	384	183	14	1178	0	0.30222	0.01	TRUE
223023_at	BET1L	384	563	171	2130	0	0.30227	0.01	TRUE
224673_at	LENG8	384	260	64	3941	0	0.30243	0.01	TRUE
236232_at	LOC101928762	384	135	9	1014	0	0.3035	0.01	TRUE
1552889_a_at	EXOC3L2	384	221	54	1010	0	0.30407	0.01	TRUE
227032_at	PLXNA2	384	131	12	1383	0	0.30455	0.01	TRUE
226143_at	RAI1	384	2381	466	7524	0	0.30563	0.01	TRUE
223700_at	MND1	384	111	3	1094	0	3.26777	0.01	TRUE
224565_at	NEAT1	384	6609	557	38049	0	0.3063	0.01	TRUE
230800_at	ADCY4	384	195	9	1896	0	0.30723	0.01	TRUE
225641_at	MEF2D	384	359	16	1292	0	0.3074	0.01	TRUE
226605_at	DGKQ	384	356	97	3299	0	0.30748	0.01	TRUE
225558_at	GIT2	384	986	390	4083	0	0.30763	0.01	TRUE
223050_s_at	FBXW5	384	494	177	2048	0	0.30785	0.01	TRUE
226849_at	DENND1A	384	315	98	1370	0	0.30872	0.01	TRUE
1554271_a_at	CENPL	384	180	6	1262	0	3.23684	0.01	TRUE
225036_at	TOMM5	384	1863	467	10206	0	3.23428	0.01	TRUE
227184_at	PTAFR	384	452	174	1960	0	0.30921	0.01	TRUE
228642_at	HOTAIRM1	384	160	13	4703	0	0.30943	0.01	TRUE
227833_s_at	MBD6	384	741	223	9760	0	0.31021	0.01	TRUE
222478_at	VPS36	384	863	196	2478	0	0.31099	0.01	TRUE
231847_at	ANKRD54	384	327	140	1005	0	0.31118	0.01	TRUE
223797_at	PRO2852	384	290	70	2438	0	0.31155	0.01	TRUE
225610_at	UHRF2	384	1068	333	3221	0	0.31179	0.01	TRUE
238678_at	LINC01000	384	120	9	2862	0	0.31187	0.01	TRUE
228099_at	ZNF550	384	297	49	1901	0	0.3119	0.01	TRUE
224784_at	MLLT6	384	900	253	8129	0	0.31241	0.01	TRUE
227668_at	ENTHD2	384	226	10	1049	0	0.31297	0.01	TRUE
223156_at	MRPS23	384	1400	110	9324	0	3.1929	0.01	TRUE
227095_at	LEPROT	384	1186	312	4288	0	0.31337	0.01	TRUE
229041_s_at	ITGB2-AS1	384	107	5	1991	0	0.3135	0.01	TRUE
225082_at	CPSF3	384	782	330	3421	0	3.18919	0.01	TRUE
225282_at	SMAP2	384	537	169	2729	0	0.31408	0.01	TRUE
227637_at	TFCP2	384	476	54	1399	0	0.31419	0.01	TRUE
224804_s_at	FAM219B	384	567	83	1701	0	0.31426	0.01	TRUE
225067_at	ULK3	384	282	97	2512	0	0.3144	0.01	TRUE
235095_at	CCDC64B	384	310	87	1786	0	0.31472	0.01	TRUE
225982_at	UBTF	384	586	231	1344	0	0.31496	0.01	TRUE
227890_at	TMEM198	384	152	19	1226	0	0.31537	0.01	TRUE
228106_at	DCAF16	384	1211	223	3233	0	0.31812	0.01	TRUE
225747_at	COQ10A	384	259	77	1280	0	0.31848	0.01	TRUE
222608_s_at	ANLN	384	551	10	3991	0	3.13887	0.01	TRUE
1554154_at	GDAP2	384	296	65	1876	0	3.1361	0.01	TRUE
223004_s_at	TIMMDC1	384	2226	853	5283	0	3.13041	0.01	TRUE
228528_at	MIR29C	384	475	39	5798	0	0.31948	0.01	TRUE
228330_at	ZUFSP	384	407	100	1176	0	3.12939	0.01	TRUE
226395_at	HOOK3	384	539	84	3321	0	0.31973	0.01	TRUE
242056_at	TRIM45	384	338	64	2890	0	0.31973	0.01	TRUE
225517_at	ZNF770	384	1122	296	8667	0	3.12722	0.01	TRUE
241388_at	LOC101927451	384	155	36	1187	0	0.31978	0.01	TRUE
1555866_a_at	HEXDC	384	325	103	1615	0	0.32045	0.01	TRUE
1553960_at	SNX21	384	492	58	1548	0	0.32122	0.01	TRUE
225738_at	RAPGEF1	384	387	138	1558	0	0.32132	0.01	TRUE
244751_at	PCP2	384	154	5	1247	0	0.3218	0.01	TRUE
228327_x_at	MEIS3	384	299	10	1512	0	0.32214	0.01	TRUE
226728_at	SLC27A1	384	581	157	4969	0	0.32272	0.01	TRUE
225846_at	ESRP1	384	1924	590	10338	0	3.09653	0.01	TRUE
235635_at	ARHGAP5	384	168	19	1043	0	0.32322	0.01	TRUE
222706_at	CWC25	384	181	40	1266	0	0.32391	0.01	TRUE
225535_s_at	TIMM23	384	2546	741	7852	0	3.08274	0.01	TRUE
225288_at	COL27A1	384	185	21	5335	0	0.3263	0.01	TRUE
241353_s_at	LOC100507507	384	385	105	1441	0	0.3264	0.01	TRUE
226981_at	KMT2A	384	710	174	3449	0	0.32642	0.01	TRUE
1553114_a_at	PTK6	384	252	13	1368	0	0.32672	0.01	TRUE
232540_x_at	LOC101060405	384	128	31	1542	0	0.32677	0.01	TRUE
239891_x_at	RAB12	384	535	172	2865	0	0.32682	0.01	TRUE
225121_at	TBC1D23	384	856	94	1619	0	3.0581	0.01	TRUE
228287_at	ING5	384	227	62	1662	0	0.32701	0.01	TRUE
228264_at	ACCS	384	134	5	2133	0	0.32735	0.01	TRUE
226792_s_at	KIFC2	384	294	28	6236	0	0.32753	0.01	TRUE
228077_at	MRI1	384	1280	96	5498	0	0.32765	0.01	TRUE
223416_at	SF3B6	384	5319	775	19343	0	3.05019	0.01	TRUE
226512_at	ZMYM2	384	548	36	1726	0	0.32811	0.01	TRUE
228730_s_at	SCRN2	384	280	56	1499	0	0.32847	0.01	TRUE
227470_at	ZNF48	384	361	156	1130	0	0.32969	0.01	TRUE
226207_at	RILPL1	384	427	189	2153	0	0.33044	0.01	TRUE
224735_at	CYB561A3	384	844	308	2313	0	0.33078	0.01	TRUE
222786_at	CHST12	384	211	12	1366	0	0.33083	0.01	TRUE
226414_s_at	ANAPC11	384	2302	363	14901	0	3.01695	0.01	TRUE
223054_at	DNAJB11	384	1304	464	4607	0	3.01387	0.01	TRUE
229638_at	IRX3	384	3610	39	22636	0	0.33218	0.01	TRUE
222472_at	AFTPH	384	1437	399	3873	0	0.33238	0.01	TRUE
223244_s_at	NDUFA12	384	4337	644	11016	0	3.00638	0.01	TRUE
235918_x_at	CEP97	384	221	49	1582	0	0.33267	0.01	TRUE
225434_at	DEDD2	384	1114	344	2556	0	0.33286	0.01	TRUE
227412_at	PPP1R3E	384	140	46	1261	0	0.33297	0.01	TRUE
232752_at	LOXL1-AS1	384	290	3	1857	0	0.33325	0.01	TRUE
229322_at	PPP2R5E	384	1211	316	2985	0	2.99851	0.01	TRUE
223395_at	ABI3BP	384	1089	11	6580	0	0.33389	0.01	TRUE
226198_at	TOM1L2	384	377	88	1691	0	0.33419	0.01	TRUE
225701_at	AKNA	384	202	23	2719	0	0.33436	0.01	TRUE
228363_at	XIAP	384	2501	321	5371	0	0.33443	0.01	TRUE
226204_at	C22orf29	384	282	75	2952	0	0.33456	0.01	TRUE
223947_s_at	MED23	384	218	17	1300	0	2.98838	0.01	TRUE
227291_s_at	BOLA3	384	1542	222	5957	0	2.9846	0.01	TRUE
225050_at	ZNF512	384	797	136	3318	0	0.3352	0.01	TRUE
226857_at	ARHGEF19	384	245	5	1261	0	0.3352	0.01	TRUE
225384_at	DOCK7	384	612	112	2489	0	2.9787	0.01	TRUE
226179_at	SLC25A37	384	411	54	4427	0	0.33579	0.01	TRUE
226149_at	SNHG11	384	456	128	4742	0	0.33586	0.01	TRUE
225505_s_at	PCED1A	384	433	99	3296	0	0.33642	0.01	TRUE
229350_x_at	PARP10	384	495	143	2390	0	0.33645	0.01	TRUE
225249_at	SPPL2B	384	130	19	1934	0	0.33657	0.01	TRUE
228452_at	GID4	384	212	13	1072	0	0.33664	0.01	TRUE
226296_s_at	MRPS15	384	3840	829	15252	0	2.96773	0.01	TRUE
224739_at	PIM3	384	1561	472	12642	0	0.33749	0.01	TRUE
229097_at	DIAPH3	384	211	32	2178	0	2.96302	0.01	TRUE
226504_at	FAM109B	384	338	28	1132	0	0.33842	0.01	TRUE
227037_at	PLD6	384	193	47	1650	0	0.3388	0.01	TRUE
228355_s_at	NDUFAF2	384	762	148	2316	0	2.95007	0.01	TRUE
225360_at	TRABD	384	308	31	2254	0	0.33971	0.01	TRUE
229253_at	THEM4	384	360	69	1434	0	0.34006	0.01	TRUE
233520_s_at	CMYA5	384	292	81	1977	0	0.34174	0.01	TRUE
224721_at	WDR75	384	650	123	4324	0	2.92335	0.01	TRUE
229164_s_at	ABTB1	384	242	6	1104	0	0.34217	0.01	TRUE
224753_at	CDCA5	384	269	8	1080	0	2.92093	0.01	TRUE
235902_at	HERC2P7	384	226	27	1742	0	0.34263	0.01	TRUE
229513_at	STRBP	384	361	66	4184	0	0.34273	0.01	TRUE
227093_at	USP36	384	513	184	2656	0	0.34281	0.01	TRUE
225111_s_at	NAPB	384	249	55	5697	0	0.34376	0.01	TRUE
236262_at	MMRN2	384	218	58	2813	0	0.34377	0.01	TRUE
225218_at	ZFYVE27	384	345	137	1562	0	0.34424	0.01	TRUE
1552863_a_at	CACNG6	384	213	62	1106	0	0.34425	0.01	TRUE
223433_at	YAE1D1	384	488	159	2080	0	2.90422	0.01	TRUE
223461_at	TBC1D7	384	361	119	1796	0	2.90284	0.01	TRUE
224502_s_at	KIAA1191	384	3201	982	7753	0	0.34472	0.01	TRUE
227237_x_at	ATAD3B	384	186	73	1269	0	0.34509	0.01	TRUE
223015_at	EIF2A	384	3111	789	7110	0	2.89628	0.01	TRUE
235837_at	SNIP1	384	379	140	1021	0	0.34579	0.01	TRUE
225188_at	RAPH1	384	2003	270	5864	0	0.34608	0.01	TRUE
225912_at	TP53INP1	384	2071	347	12409	0	0.34621	0.01	TRUE
223513_at	CENPJ	384	177	58	1876	0	2.8877	0.01	TRUE
226475_at	FAM118A	384	174	16	1221	0	0.34666	0.01	TRUE
231406_at	ORAI2	384	240	47	1102	0	0.34697	0.01	TRUE
223367_at	DNAJC30	384	584	259	2411	0	0.34707	0.01	TRUE
223264_at	MESDC1	384	804	346	4361	0	0.34708	0.01	TRUE
226054_at	BRD4	384	580	38	4655	0	0.3471	0.01	TRUE
227726_at	RNF166	384	192	44	1219	0	0.34714	0.01	TRUE
229428_at	TIMM23B	384	405	68	2379	0	0.3472	0.01	TRUE
227308_x_at	LTBP3	384	233	68	1112	0	0.34726	0.01	TRUE
229699_at	LOC100129550	384	270	33	1179	0	0.3483	0.01	TRUE
225748_at	LTV1	384	570	127	1491	0	2.87036	0.01	TRUE
224849_at	TTC17	384	1289	416	4143	0	0.34855	0.01	TRUE
225302_at	TMX3	384	1124	283	2659	1e-05	0.34873	0.01	TRUE
238147_at	TRIM46	384	110	5	1205	0	0.349	0.01	TRUE
225576_at	GINM1	384	1065	217	5217	0	2.86469	0.01	TRUE
226320_at	ALYREF	384	765	39	3615	0	2.86331	0.01	TRUE
226648_at	HIF1AN	384	541	105	1138	0	0.34999	0.01	TRUE
228670_at	TEP1	384	401	112	1336	0	0.35021	0.01	TRUE
228318_s_at	CRIPAK	384	523	152	9777	0	0.3507	0.01	TRUE
222718_at	TMEM8A	384	297	40	1084	0	0.35102	0.01	TRUE
230381_at	C1orf186	384	136	7	3137	0	0.35161	0.01	TRUE
231809_x_at	PDCD7	384	676	241	3406	1e-05	2.84334	0.01	TRUE
228069_at	MTFR2	384	249	8	2881	0	2.842	0.01	TRUE
204162_at	KNTC2	1679	213	2	2690	0	2.84199	0.01	TRUE
227716_at	UBXN11	384	273	3	1825	0	0.35198	0.01	TRUE
242515_x_at	AKIP1	384	471	205	1769	0	0.35215	0.01	TRUE
223950_s_at	FLYWCH1	384	186	34	1152	0	0.35218	0.01	TRUE
222575_at	SETD5	384	199	76	1203	0	0.35226	0.01	TRUE
225827_at	AGO2	384	564	90	7141	0	2.8343	0.01	TRUE
226639_at	SFT2D3	384	495	202	1737	0	0.35314	0.01	TRUE
225893_at	RC3H1	384	1222	502	3034	0	0.35322	0.01	TRUE
224893_at	ATL3	384	2721	361	7161	0	2.83047	0.01	TRUE
233850_s_at	EBF4	384	186	46	1490	0	0.35339	0.01	TRUE
225413_at	USMG5	384	7352	1017	24068	0	2.82747	0.01	TRUE
227860_at	CPXM1	384	370	5	2950	1e-05	0.35374	0.01	TRUE
227838_at	UNC5C	384	105	5	9494	0	0.35394	0.01	TRUE
223133_at	TMEM14B	384	3136	400	8226	0	2.82102	0.01	TRUE
233173_x_at	GTF3C5	384	576	275	2843	0	0.35473	0.01	TRUE
1555882_at	SPIN3	384	274	23	1316	0	0.35486	0.01	TRUE
229518_at	FAM46B	384	721	2	2250	1e-05	0.35496	0.01	TRUE
228662_at	SOCS7	384	502	162	2425	0	0.35501	0.01	TRUE
224913_s_at	TIMM50	384	710	53	5374	0	2.8164	0.01	TRUE
224352_s_at	CFL2	384	426	65	1575	0	0.35559	0.01	TRUE
226049_at	ERC1	384	493	178	1329	0	0.3556	0.01	TRUE
225741_at	THUMPD3	384	451	49	2450	0	2.81029	0.01	TRUE
1554057_at	ASH1L-AS1	384	272	86	1327	0	0.35591	0.01	TRUE
1558685_a_at	LOC158960	384	1052	307	4151	0	0.35636	0.01	TRUE
225154_at	SYAP1	384	1240	206	7218	0	2.8055	0.01	TRUE
228446_at	KIAA2026	384	532	247	6325	0	0.35665	0.01	TRUE
225785_at	REEP3	384	2244	78	7849	0	0.35667	0.01	TRUE
227979_at	RBM4	384	594	98	6664	0	0.35686	0.01	TRUE
223295_s_at	LUC7L	384	1021	324	8078	0	0.35717	0.01	TRUE
236050_at	LMNTD2	384	157	6	1568	0	0.35736	0.01	TRUE
223474_at	IRF2BPL	384	6074	2199	18416	0	0.35744	0.01	TRUE
228618_at	PEAR1	384	117	4	1314	0	0.35749	0.01	TRUE
226165_at	C8orf59	384	2817	591	11188	0	2.79597	0.01	TRUE
236359_at	SCN4B	384	112	2	1360	0	0.35814	0.01	TRUE
223219_s_at	CNOT10	384	329	134	1103	0	2.7892	0.01	TRUE
229030_at	CAPN8	384	541	9	10927	0	0.35855	0.01	TRUE
224831_at	CPEB4	384	951	172	4199	0	0.35871	0.01	TRUE
225437_s_at	BRAT1	384	440	78	1231	0	0.35926	0.01	TRUE
238694_at	DGKE	384	139	4	1213	0	0.35955	0.01	TRUE
238594_x_at	DUSP8	384	111	7	1173	0	0.35958	0.01	TRUE
224331_s_at	MRPL36	384	2145	404	8029	0	2.77785	0.01	TRUE
227303_at	ANKS3	384	134	14	1399	0	0.36065	0.01	TRUE
228023_x_at	AMY2B	384	391	76	2177	0	0.36147	0.01	TRUE
226333_at	IL6R	384	201	19	1261	0	0.3616	0.01	TRUE
226255_at	ZBTB33	384	1654	547	5116	0	2.76532	0.01	TRUE
226373_at	SFXN5	384	363	51	1475	0	0.36218	0.01	TRUE
230435_at	FAM228B	384	346	93	1092	0	0.36223	0.01	TRUE
225172_at	CRAMP1L	384	365	119	2992	0	0.36243	0.01	TRUE
225704_at	FBRSL1	384	304	59	1549	0	0.36256	0.01	TRUE
231876_at	TRIM56	384	382	127	1693	0	0.36294	0.01	TRUE
243514_at	WDFY2	384	223	5	2363	0	0.36311	0.01	TRUE
226828_s_at	HEYL	384	182	13	1003	0	0.36311	0.01	TRUE
222481_at	TIMM10B	384	632	191	2520	0	0.36315	0.01	TRUE
232239_at	LINC00865	384	225	25	1724	0	0.36328	0.01	TRUE
226449_at	CEP120	384	475	153	1283	0	0.36329	0.01	TRUE
239762_at	LOC286437	384	156	5	3392	0	0.36369	0.01	TRUE
239250_at	ZNF542P	384	446	36	1320	1e-05	0.36372	0.01	TRUE
1553172_at	ZNF777	384	408	13	1667	0	0.36394	0.01	TRUE
226380_at	PTPN21	384	228	15	1642	0	0.36395	0.01	TRUE
1556151_at	ITFG1	384	1595	115	10500	1e-05	0.3641	0.01	TRUE
225588_s_at	TMEM129	384	308	70	1052	0	0.36453	0.01	TRUE
231776_at	EOMES	384	141	9	1672	0	0.36479	0.01	TRUE
227393_at	ANO9	384	149	28	2854	0	0.36507	0.01	TRUE
224961_at	SCYL2	384	1083	53	3004	0	2.73847	0.01	TRUE
223325_at	TXNDC11	384	523	219	1150	0	0.36526	0.01	TRUE
242207_at	LOC100128361	384	157	26	1251	0	0.36557	0.01	TRUE
226082_s_at	SCAF4	384	358	21	1292	0	2.73453	0.01	TRUE
223464_at	OSBPL5	384	227	51	1055	0	0.36585	0.01	TRUE
225544_at	TBX3	384	1441	134	6681	0	0.36627	0.01	TRUE
229577_at	AGPAT6	384	137	10	1061	0	0.3663	0.01	TRUE
226146_at	HEIH	384	800	273	2118	0	0.36638	0.01	TRUE
226043_at	GPSM1	384	415	123	2481	0	0.36638	0.01	TRUE
235725_at	SMAD4	384	410	127	1629	0	0.36654	0.01	TRUE
227386_s_at	TMEM200B	384	232	55	3478	0	0.36665	0.01	TRUE
224493_x_at	TMEM241	384	1129	415	5320	0	0.36713	0.01	TRUE
230172_at	IFI27L1	384	444	90	1696	0	0.3673	0.01	TRUE
226100_at	KMT2E	384	926	143	2855	0	0.36741	0.01	TRUE
225247_at	TMEM259	384	291	81	1101	0	0.36756	0.01	TRUE
224723_x_at	LINC00998	384	430	65	2317	0	2.7196	0.01	TRUE
238327_at	ODF3B	384	438	50	2345	0	0.36773	0.01	TRUE
225531_at	CABLES1	384	353	79	1691	0	0.36779	0.01	TRUE
227921_at	LOC102724951	384	274	6	3666	0	0.36807	0.01	TRUE
229245_at	PLEKHA6	384	211	3	1971	0	0.36807	0.01	TRUE
225504_at	HMBOX1	384	376	176	1826	0	0.36815	0.01	TRUE
223096_at	NOP58	384	2623	932	6932	0	2.71519	0.01	TRUE
225839_at	RBM33	384	212	65	1392	0	0.36855	0.01	TRUE
225655_at	UHRF1	384	617	29	5313	0	2.7125	0.01	TRUE
223610_at	SEMA5B	384	106	8	1711	0	0.36927	0.01	TRUE
227300_at	TMEM119	384	723	28	3407	1e-05	0.36964	0.01	TRUE
225306_s_at	SLC25A29	384	588	130	5800	0	0.36986	0.01	TRUE
226856_at	MUSTN1	384	130	3	1257	0	0.36993	0.01	TRUE
226222_at	RIC1	384	224	82	3088	0	0.37001	0.01	TRUE
236656_s_at	LOC100288911	384	297	6	2577	0	0.3704	0.01	TRUE
227262_at	HAPLN3	384	165	8	10040	0	0.37047	0.01	TRUE
228261_at	MIB2	384	206	7	1352	0	0.3706	0.01	TRUE
1554178_a_at	FAM126B	384	352	36	1131	0	2.69824	0.01	TRUE
222557_at	STMN3	384	681	134	15551	0	0.37066	0.01	TRUE
225637_at	DEF8	384	457	221	3183	0	0.37066	0.01	TRUE
226151_x_at	CRYZL1	384	642	250	2049	0	2.69785	0.01	TRUE
230418_s_at	GALNT16	384	170	22	4035	0	0.37075	0.01	TRUE
227870_at	IGDCC4	384	133	18	2352	0	0.3718	0.01	TRUE
227026_at	MPHOSPH8	384	925	146	2722	0	0.37186	0.01	TRUE
223378_at	GLIS2	384	751	152	4001	0	0.372	0.01	TRUE
226554_at	ZBTB7A	384	839	326	7109	0	0.37226	0.01	TRUE
224929_at	TMEM173	384	632	135	3388	0	0.37233	0.01	TRUE
226306_at	C6orf1	384	487	12	2146	0	0.37251	0.01	TRUE
228905_at	PCM1	384	152	24	1539	0	0.37298	0.01	TRUE
235812_at	CNEP1R1	384	808	186	3752	0	0.37343	0.01	TRUE
228346_at	ZNF844	384	553	20	1157	1e-05	0.37348	0.01	TRUE
227066_at	MOB3C	384	258	102	1195	0	0.37353	0.01	TRUE
226986_at	WIPI2	384	265	98	1599	0	0.37379	0.01	TRUE
1568629_s_at	PIK3R2	384	1187	483	5645	0	0.37384	0.01	TRUE
225001_at	RAB3D	384	1597	262	5402	1e-05	0.37405	0.01	TRUE
1552797_s_at	PROM2	384	1734	288	9184	0	0.37434	0.01	TRUE
228594_at	NADK2	384	949	98	2998	0	0.37439	0.01	TRUE
1552426_a_at	TM2D3	384	1561	340	6661	0	0.37462	0.01	TRUE
1558304_s_at	TSEN54	384	430	94	2746	0	0.37485	0.01	TRUE
224973_at	FAM46A	384	469	9	6138	0	0.37488	0.01	TRUE
234312_s_at	ACSS2	384	435	142	2942	0	0.37493	0.01	TRUE
225443_at	DCP1A	384	592	118	1423	0	0.37501	0.01	TRUE
223515_s_at	COQ3	384	359	63	1435	0	2.6665	0.01	TRUE
227020_at	YPEL2	384	884	311	10434	0	0.37513	0.01	TRUE
229910_at	SHE	384	198	19	1196	0	0.37514	0.01	TRUE
225723_at	CCDC167	384	543	97	2458	0	2.66448	0.01	TRUE
229813_x_at	DAZAP1	384	1523	178	5275	0	0.37535	0.01	TRUE
226055_at	ARRDC2	384	336	110	1611	0	0.37569	0.01	TRUE
225601_at	HMGB3	384	295	17	8405	0	2.66084	0.01	TRUE
204822_at	CT96	1679	327	4	2521	0	2.66005	0.01	TRUE
226053_at	MAP2K7	384	347	80	1342	0	0.37604	0.01	TRUE
228741_s_at	HCN3	384	119	5	1311	0	0.37633	0.01	TRUE
225855_at	EPB41L5	384	302	59	2472	0	0.37641	0.01	TRUE
224452_s_at	FAM220A	384	1599	372	3351	0	2.65545	0.01	TRUE
227894_at	WDR90	384	502	122	4442	0	0.37687	0.01	TRUE
227653_at	TRMT5	384	290	88	1235	0	2.65298	0.01	TRUE
226288_s_at	NLGN2	384	348	34	1423	0	0.37707	0.01	TRUE
238472_at	FBXO9	384	165	19	1224	0	0.37721	0.01	TRUE
241734_at	SRFBP1	384	230	52	1040	0	2.65048	0.01	TRUE
224809_x_at	TINF2	384	1410	551	2944	0	0.37752	0.01	TRUE
1564207_at	LINC00957	384	429	104	3608	0	0.37773	0.01	TRUE
224708_at	KIAA2013	384	600	340	1943	0	0.37781	0.01	TRUE
223109_at	TRUB2	384	549	172	1590	0	2.64178	0.01	TRUE
226679_at	SLC26A11	384	736	188	3732	0	0.37872	0.01	TRUE
223179_at	YPEL3	384	1085	291	5246	0	0.37875	0.01	TRUE
224619_at	CASC4	384	4765	543	11706	0	0.37891	0.01	TRUE
225011_at	PRKAR2A	384	2339	431	7330	0	0.37895	0.01	TRUE
1557170_at	NEK8	384	149	27	2215	0	0.37919	0.01	TRUE
1553153_at	ATP6V0D2	384	117	5	1698	0	0.3792	0.01	TRUE
226657_at	NATD1	384	248	47	1152	0	0.37949	0.01	TRUE
222609_s_at	EXOSC1	384	817	240	1558	0	2.63489	0.01	TRUE
225370_at	PYGO2	384	451	174	1610	0	0.37958	0.01	TRUE
224446_at	LLPH	384	607	189	1807	0	2.63396	0.01	TRUE
219918_s_at	ASPM	1679	490	3	3537	0	2.6312	0.01	TRUE
223604_at	GARNL3	384	207	53	1452	0	0.3803	0.01	TRUE
223071_at	IER3IP1	384	2425	602	10934	1e-05	2.62832	0.01	TRUE
201263_at	TARS	1679	1711	120	5926	0	2.62793	0.01	TRUE
226985_at	FGD5	384	255	56	2229	0	0.38066	0.01	TRUE
235199_at	RNF125	384	334	13	1697	0	0.38073	0.01	TRUE
225134_at	SPRYD3	384	531	212	1645	0	0.38108	0.01	TRUE
225066_at	PPP2R2D	384	128	6	1150	0	0.38123	0.01	TRUE
224471_s_at	BTRC	384	524	182	4314	0	0.38127	0.01	TRUE
225607_at	CCDC43	384	566	206	3901	0	2.62266	0.01	TRUE
230093_at	RSPH1	384	263	9	2106	0	0.38132	0.01	TRUE
222696_at	AXIN2	384	380	15	1353	0	0.38142	0.01	TRUE
231878_at	PAGR1	384	530	119	2475	0	0.38153	0.01	TRUE
227099_s_at	C11orf96	384	879	18	10369	0	0.38163	0.01	TRUE
235729_at	ZNF514	384	455	89	1924	0	0.3817	0.01	TRUE
230063_at	ZNF264	384	489	57	2203	0	0.38185	0.01	TRUE
227045_at	ZNF614	384	364	44	1201	0	2.61875	0.01	TRUE
225145_at	NCOA5	384	565	212	1458	0	0.3819	0.01	TRUE
224049_at	KCNK17	384	108	5	2499	0	0.38222	0.01	TRUE
1563549_a_at	ANO8	384	147	14	1319	0	0.38224	0.01	TRUE
235688_s_at	TRAF4	384	146	19	1566	0	0.38239	0.01	TRUE
228768_at	FNIP1	384	907	194	2324	0	0.38244	0.01	TRUE
227410_at	FAM43A	384	333	88	1688	0	0.38244	0.01	TRUE
226403_at	TMC4	384	1270	118	7132	0	0.38259	0.01	TRUE
238944_at	LOC100505715	384	164	18	3392	0	0.38283	0.01	TRUE
229295_at	IL17RA	384	664	127	1700	1e-05	0.3831	0.01	TRUE
226440_at	DUSP22	384	533	145	1306	0	0.38314	0.01	TRUE
228555_at	CAMK2D	384	190	35	1281	0	0.38319	0.01	TRUE
229325_at	ZZZ3	384	392	133	1675	0	0.38323	0.01	TRUE
225085_at	USP40	384	420	141	1592	0	0.38326	0.01	TRUE
202591_s_at	SSBP1	1679	3455	115	9742	0	2.60744	0.01	TRUE
223622_s_at	HYI	384	301	79	1003	0	0.38355	0.01	TRUE
1559964_at	LOC401261	384	131	3	3789	0	0.38368	0.01	TRUE
222561_at	LANCL2	384	477	163	1209	0	0.38376	0.01	TRUE
222584_at	MSTO1	384	599	229	2132	0	0.38412	0.01	TRUE
226536_at	NSMCE2	384	840	181	4084	0	2.60275	0.01	TRUE
223064_at	RNF181	384	3370	122	9750	0	2.60254	0.01	TRUE
225101_s_at	SNX14	384	1231	208	2946	0	2.60066	0.01	TRUE
226672_s_at	HDAC10	384	110	10	1385	0	0.38477	0.01	TRUE
227301_at	CCT6P3	384	405	81	4012	0	0.38483	0.01	TRUE
238494_at	TRAF3IP1	384	496	247	1873	0	0.38486	0.01	TRUE
224658_x_at	PACS1	384	399	146	2074	0	0.38498	0.01	TRUE
235217_at	LINC01004	384	130	9	1000	0	0.38502	0.01	TRUE
208079_s_at	AURKA	1679	301	8	9823	0	2.5956	0.01	TRUE
224945_at	BTBD7	384	758	269	2477	0	0.38535	0.01	TRUE
224944_at	TMPO	384	1610	129	5836	0	2.59397	0.01	TRUE
228273_at	PRR11	384	741	49	10372	0	2.59345	0.01	TRUE
218936_s_at	CCDC59	1679	662	84	3666	0	2.59242	0.01	TRUE
226661_at	CDCA2	384	157	6	1162	0	2.58861	0.01	TRUE
225789_at	AGAP3	384	632	253	3000	0	0.38642	0.01	TRUE
226156_at	AKT2	384	328	57	3338	0	0.38647	0.01	TRUE
230518_at	MPZL2	384	348	43	2267	6e-05	0.38656	0.05	TRUE
1558142_at	TNRC6B	384	984	196	3506	0	0.38706	0.01	TRUE
223191_at	COX16	384	2557	387	6834	0	2.58269	0.01	TRUE
202705_at	CCNB2	1679	541	28	5798	0	2.58178	0.01	TRUE
227456_s_at	C6orf136	384	524	168	3419	0	0.38739	0.01	TRUE
226896_at	CHCHD1	384	1182	187	6782	3e-05	2.58131	0.02	TRUE
223041_at	CD99L2	384	388	101	1559	0	0.38755	0.01	TRUE
229025_s_at	IMMP1L	384	507	100	4052	0	2.57959	0.01	TRUE
232645_at	LOC153684	384	263	54	3086	0	0.38773	0.01	TRUE
244743_x_at	ZNF138	384	543	44	1708	0	2.57588	0.01	TRUE
223396_at	TMEM60	384	1317	313	3615	0	0.38824	0.01	TRUE
1569478_s_at	LOC101927151	384	124	10	1754	0	0.38843	0.01	TRUE
242912_at	POTEM	384	335	13	10637	0	0.38849	0.01	TRUE
227058_at	MEDAG	384	170	6	1562	0	0.38858	0.01	TRUE
223468_s_at	RGMA	384	178	4	2648	0	0.38859	0.01	TRUE
222649_at	XPO4	384	444	143	1113	0	0.38863	0.01	TRUE
222465_at	RSL24D1	384	1749	219	6113	0	2.57277	0.01	TRUE
225419_at	MPLKIP	384	1047	359	12732	0	2.56951	0.01	TRUE
225948_at	APOPT1	384	485	44	1657	0	2.56812	0.01	TRUE
222482_at	SSBP3	384	608	141	1656	0	0.38956	0.01	TRUE
235753_at	HOXA7	384	143	14	6389	0	0.38959	0.01	TRUE
222984_at	PAIP2	384	4002	248	8604	0	2.56671	0.01	TRUE
223269_at	POLR3GL	384	1118	290	2986	2e-05	0.39075	0.01	TRUE
235767_x_at	PHAX	384	773	181	2279	0	0.39091	0.01	TRUE
242750_at	MMAA	384	319	94	1327	0	0.39097	0.01	TRUE
235346_at	FUNDC1	384	1167	172	6944	0	2.55698	0.01	TRUE
203764_at	DLGAP5	1679	286	2	2419	0	2.55659	0.01	TRUE
228281_at	DDIAS	384	145	6	1116	0	2.55655	0.01	TRUE
228476_at	KIAA1407	384	264	5	1063	0	0.3915	0.01	TRUE
226390_at	STARD4	384	113	21	1010	0	0.39173	0.01	TRUE
227964_at	FRMD8	384	1075	221	3822	0	0.3924	0.01	TRUE
240633_at	DOK7	384	123	8	3223	0	0.3924	0.01	TRUE
224768_at	IWS1	384	803	401	1646	0	2.54839	0.01	TRUE
1556047_s_at	MAGEE1	384	315	32	1414	0	0.39245	0.01	TRUE
223497_at	FAM135A	384	172	28	1308	0	0.39257	0.01	TRUE
228228_at	DACT3	384	264	63	1046	0	0.39271	0.01	TRUE
229265_at	SKI	384	800	216	7721	0	0.39298	0.01	TRUE
222798_at	PTER	384	826	81	3691	0	2.54309	0.01	TRUE
223455_at	TCHP	384	555	255	1633	0	0.39334	0.01	TRUE
223647_x_at	HSCB	384	708	82	1591	1e-05	0.39342	0.01	TRUE
226824_at	CPXM2	384	492	64	6199	0	0.39342	0.01	TRUE
225201_s_at	MRPL14	384	962	145	5014	0	2.539	0.01	TRUE
238121_at	GK5	384	318	21	1286	0	0.39399	0.01	TRUE
40273_at	SPHK2	1679	306	23	1645	0	0.39412	0.01	TRUE
225497_at	ATE1	384	613	72	1858	0	0.3942	0.01	TRUE
223060_at	C14orf119	384	2170	222	5237	0	2.53471	0.01	TRUE
244008_at	PARP8	384	132	10	3280	0	0.39457	0.01	TRUE
1556051_a_at	BICD1	384	123	14	1223	0	0.3948	0.01	TRUE
228729_at	CCNB1	384	185	17	2182	2e-05	2.53169	0.01	TRUE
222077_s_at	RACGAP1	1679	1047	75	5452	0	2.53054	0.01	TRUE
227678_at	XRCC6BP1	384	345	90	1272	0	2.53042	0.01	TRUE
226954_at	UBE2R2	384	584	253	2073	0	0.39521	0.01	TRUE
224808_s_at	GET4	384	334	138	2673	0	0.39528	0.01	TRUE
225671_at	SPNS2	384	170	15	1178	0	0.39533	0.01	TRUE
230407_at	SBNO1	384	400	141	1482	0	0.39544	0.01	TRUE
225629_s_at	ZBTB4	384	2266	558	6840	0	0.3957	0.01	TRUE
224704_at	TNRC6A	384	709	103	3573	0	0.39588	0.01	TRUE
225276_at	GSPT1	384	915	357	3909	0	0.3965	0.01	TRUE
203362_s_at	MAD2L1	1679	412	4	4961	0	2.52154	0.01	TRUE
225638_at	COA6	384	973	197	3284	0	2.52034	0.01	TRUE
222421_at	UBE2H	384	1408	391	7231	0	0.39688	0.01	TRUE
227159_at	GHDC	384	265	38	1777	0	0.39707	0.01	TRUE
204146_at	RAD51AP1	1679	328	9	3774	0	2.51743	0.01	TRUE
230177_at	GTF2H2B	384	347	41	8703	0	0.39725	0.01	TRUE
222580_at	ZNF644	384	1061	150	2749	0	2.51555	0.01	TRUE
229716_at	UBXN10-AS1	384	163	11	2007	0	0.3981	0.01	TRUE
204962_s_at	CENPA	1679	388	7	4873	0	2.51169	0.01	TRUE
1552272_a_at	PRR22	384	118	8	1689	0	0.39815	0.01	TRUE
226823_at	PHACTR4	384	1241	481	3557	0	0.39845	0.01	TRUE
233540_s_at	CDK5RAP2	384	442	147	1650	0	0.39883	0.01	TRUE
228247_at	LOC283788	384	350	32	1136	0	0.39887	0.01	TRUE
230653_at	LOC102724356	384	877	156	9737	0	0.39918	0.01	TRUE
236115_at	HTR7P1	384	183	12	9121	0	0.39944	0.01	TRUE
235142_at	ZBTB8A	384	841	225	2419	4e-05	2.50206	0.01	TRUE
228856_at	ZNF747	384	361	86	1115	0	0.40006	0.01	TRUE
225687_at	FAM83D	384	308	21	2973	0	2.49906	0.01	TRUE
235410_at	NPHP3	384	404	72	2836	0	0.40033	0.01	TRUE
229661_at	SALL4	384	221	7	4275	0	0.4006	0.01	TRUE
223592_s_at	RNF135	384	1917	380	6964	0	0.40063	0.01	TRUE
227755_at	ERN1	384	643	96	4014	0	0.40078	0.01	TRUE
227195_at	ZNF503	384	1089	65	10743	2e-05	0.40112	0.01	TRUE
229344_x_at	RIMKLB	384	314	57	2161	0	0.40138	0.01	TRUE
203213_at	CDC2	1679	991	7	9283	0	2.48945	0.01	TRUE
227526_at	CDON	384	233	25	2290	0	0.4018	0.01	TRUE
239381_at	KLK7	384	110	4	4238	0	0.4023	0.01	TRUE
225430_at	GATC	384	1040	287	2549	0	2.48441	0.01	TRUE
227205_at	TAF1	384	487	108	2073	0	0.40258	0.01	TRUE
201947_s_at	CCT2	1679	4272	137	31146	0	2.48059	0.01	TRUE
222555_s_at	MRPL44	384	456	61	1691	0	2.47865	0.01	TRUE
226158_at	KLHL24	384	857	54	2722	0	0.40349	0.01	TRUE
226344_at	ZMAT1	384	271	26	2038	0	0.40359	0.01	TRUE
241804_at	LOC102724275	384	115	5	1265	0	0.40371	0.01	TRUE
227286_at	INO80E	384	459	196	3820	0	0.40414	0.01	TRUE
225185_at	MRAS	384	574	101	2882	1e-05	0.40453	0.01	TRUE
224882_at	ACSS1	384	237	39	1969	0	0.40493	0.01	TRUE
224801_at	NDFIP2	384	307	81	1083	0	0.40503	0.01	TRUE
204023_at	RFC4	1679	997	249	5715	0	2.46865	0.01	TRUE
227923_at	SHANK3	384	291	27	7523	0	0.40563	0.01	TRUE
229862_x_at	ZBTB45	384	323	89	1242	0	0.4057	0.01	TRUE
230069_at	SFXN1	384	211	10	3823	0	0.40576	0.01	TRUE
226015_at	ZNF12	384	1072	287	3325	0	2.46221	0.01	TRUE
235014_at	ILF3-AS1	384	198	9	1089	0	0.40636	0.01	TRUE
227325_at	INAFM1	384	708	155	4859	0	0.40642	0.01	TRUE
228531_at	SAMD9	384	406	88	5324	0	2.45989	0.01	TRUE
226017_at	CMTM7	384	459	48	4449	0	0.40653	0.01	TRUE
225546_at	EEF2K	384	548	171	4133	0	0.40683	0.01	TRUE
224969_at	ATXN7L3	384	483	120	1128	0	0.40726	0.01	TRUE
1568597_at	LOC646762	384	376	82	2824	0	0.40733	0.01	TRUE
226301_at	SLC18B1	384	315	2	1816	0	0.4074	0.01	TRUE
235060_at	LOC100190986	384	872	5	11532	0	0.40755	0.01	TRUE
233329_s_at	KRCC1	384	873	208	1809	0	2.4535	0.01	TRUE
227778_at	MROH1	384	282	78	3160	0	0.40763	0.01	TRUE
228225_at	PEX2	384	324	57	1910	0	0.40805	0.01	TRUE
228698_at	SOX7	384	220	18	1979	0	0.40827	0.01	TRUE
223273_at	C14orf142	384	522	32	1794	0	2.44925	0.01	TRUE
243198_at	TEX9	384	140	3	1063	0	2.44885	0.01	TRUE
228636_at	BHLHE22	384	258	23	1196	8e-05	0.40853	0.05	TRUE
229310_at	KLHL29	384	107	23	2196	0	0.40855	0.01	TRUE
227811_at	FGD3	384	609	93	14276	0	0.40859	0.01	TRUE
222475_at	SAP30BP	384	275	98	1034	0	0.40862	0.01	TRUE
228954_at	LYSMD4	384	142	9	1058	0	0.4087	0.01	TRUE
203396_at	PSMA4	1679	3363	534	12896	0	2.44505	0.01	TRUE
225523_at	MRPL53	384	1714	351	6661	1e-05	2.44461	0.01	TRUE
230405_at	C5orf56	384	205	15	1372	0	0.40945	0.01	TRUE
223467_at	RASD1	384	278	30	4862	0	0.40962	0.01	TRUE
225760_at	MYSM1	384	535	80	2764	0	0.40966	0.01	TRUE
235113_at	LRR1	384	637	160	2104	0	2.44085	0.01	TRUE
227295_at	IKBIP	384	344	57	1214	0	2.44001	0.01	TRUE
227748_at	RBMXL1	384	531	80	3390	0	2.4396	0.01	TRUE
204641_at	NEK2	1679	384	4	2934	0	2.43892	0.01	TRUE
224900_at	ANKFY1	384	785	276	4763	0	0.41004	0.01	TRUE
1552689_at	CASKIN1	384	111	3	1557	0	0.41052	0.01	TRUE
226325_at	ADSSL1	384	193	12	1593	0	0.41055	0.01	TRUE
222514_at	RRAGC	384	1210	300	5239	0	2.43466	0.01	TRUE
226721_at	DPY19L4	384	1017	69	3617	3e-05	0.41088	0.02	TRUE
222900_at	NRIP3	384	163	11	5463	0	0.41088	0.01	TRUE
235545_at	DEPDC1	384	162	2	1003	0	2.43298	0.01	TRUE
229258_at	KIF12	384	152	7	2322	0	0.41119	0.01	TRUE
223233_s_at	CGN	384	454	98	2261	0	0.41131	0.01	TRUE
224662_at	KIF5B	384	4000	486	7172	0	2.43088	0.01	TRUE
224688_at	TMEM248	384	1187	378	3850	0	0.41151	0.01	TRUE
227527_at	KMT2D	384	800	253	5527	0	0.41155	0.01	TRUE
222499_at	MRPS16	384	485	115	1957	0.0001	2.42894	0.05	TRUE
230670_at	IGSF10	384	158	4	1428	1e-05	0.41175	0.01	TRUE
226093_at	DCP1B	384	588	217	1727	0	0.41177	0.01	TRUE
223267_at	TRMT10C	384	814	101	2706	0	2.42853	0.01	TRUE
225804_at	CYB5D2	384	481	85	1738	0	0.41185	0.01	TRUE
231300_at	C16orf93	384	185	33	2425	0	0.41215	0.01	TRUE
1556034_s_at	MTMR11	384	240	9	1006	0	0.41229	0.01	TRUE
223980_s_at	SP110	384	477	138	5764	0	0.41258	0.01	TRUE
225583_at	UXS1	384	906	244	2611	0	0.41274	0.01	TRUE
1555579_s_at	PTPRM	384	643	21	3635	0	0.41274	0.01	TRUE
228434_at	BTNL9	384	114	6	13428	0	0.41312	0.01	TRUE
235570_at	RBMS3	384	510	5	2452	0	0.41332	0.01	TRUE
228217_s_at	PSMG4	384	651	209	3405	0	2.41934	0.01	TRUE
223239_at	GSKIP	384	1407	153	3998	0	2.41816	0.01	TRUE
222794_x_at	MTPAP	384	997	369	2977	4e-05	2.41775	0.02	TRUE
226774_at	FAM120B	384	277	79	1104	0	0.41367	0.01	TRUE
236458_at	SFMBT1	384	191	69	1102	0	0.41401	0.01	TRUE
225996_at	LONRF2	384	439	1	7616	0	0.41438	0.01	TRUE
224689_at	MANBAL	384	1219	433	3766	0	0.41453	0.01	TRUE
226879_at	HVCN1	384	200	5	1980	0	0.41459	0.01	TRUE
226236_at	LINC00493	384	2535	540	31562	0	2.41153	0.01	TRUE
207165_at	HMMR	1679	379	5	2350	0	2.4109	0.01	TRUE
224817_at	SH3PXD2A	384	1141	254	5437	0	0.41531	0.01	TRUE
223334_at	TMEM126A	384	1066	202	6455	1e-05	2.40676	0.01	TRUE
242136_x_at	MGC70870	384	201	34	1005	0	0.41556	0.01	TRUE
236704_at	LOC101929787	384	112	5	2237	0	0.41565	0.01	TRUE
227029_at	FAM177A1	384	1255	215	8598	0	2.40515	0.01	TRUE
229238_at	C17orf97	384	351	63	1339	0	0.41583	0.01	TRUE
223353_at	MOB2	384	357	68	1150	0	0.41585	0.01	TRUE
226635_at	EBLN3	384	2298	401	6462	1e-05	0.41634	0.01	TRUE
225235_at	TSPAN17	384	684	189	2703	0	0.41662	0.01	TRUE
235026_at	C12orf66	384	185	8	2109	0	2.40008	0.01	TRUE
201595_s_at	ZC3H15	1679	1464	89	5708	0	2.39784	0.01	TRUE
202962_at	KIF13B	1679	470	33	4001	0	0.41729	0.01	TRUE
225510_at	OAF	384	308	30	2231	0	0.4174	0.01	TRUE
1557263_s_at	LOC102724814	384	125	8	1575	0	0.4177	0.01	TRUE
229280_s_at	CASC15	384	170	17	1663	0	0.41771	0.01	TRUE
1555842_at	CYTH2	384	474	26	4536	0	0.41772	0.01	TRUE
231001_at	FIBIN	384	241	6	1254	0	0.41775	0.01	TRUE
226186_at	TMOD2	384	143	6	1013	0	0.4179	0.01	TRUE
203856_at	VRK1	1679	433	17	1957	0	2.39072	0.01	TRUE
223454_at	CXCL16	384	454	174	2749	0	0.41845	0.01	TRUE
218009_s_at	ASE1	1679	1012	34	8401	0	2.38856	0.01	TRUE
229356_x_at	INO80	384	682	347	1550	0	0.41873	0.01	TRUE
226219_at	ARHGAP30	384	279	38	2658	0	0.41882	0.01	TRUE
223982_s_at	PNPLA8	384	1138	232	3278	0	2.38731	0.01	TRUE
226032_at	CASP2	384	1320	665	4801	0	0.41895	0.01	TRUE
229198_at	USP35	384	196	87	15127	0	0.41895	0.01	TRUE
223727_at	KCNIP2	384	107	16	2836	0	0.41919	0.01	TRUE
218049_s_at	MRPL13	1679	1302	76	12369	0	2.38533	0.01	TRUE
224465_s_at	WIBG	384	290	50	1145	4e-05	2.3846	0.01	TRUE
229850_at	KDSR	384	616	65	2945	0	0.41954	0.01	TRUE
218027_at	MRPL15	1679	1976	317	10537	0	2.38343	0.01	TRUE
230901_x_at	PCSK4	384	138	14	1152	0	0.41967	0.01	TRUE
226909_at	ZNF518B	384	474	9	2125	0	2.38266	0.01	TRUE
225399_at	TSEN15	384	699	206	4403	6e-05	2.3821	0.02	TRUE
229144_at	KAZN	384	283	38	1512	0	0.42001	0.01	TRUE
222468_at	KIAA0319L	384	916	227	7106	0	0.42014	0.01	TRUE
235122_at	HIVEP3	384	315	2	1919	0	0.42024	0.01	TRUE
229084_at	CNTN4	384	336	7	4280	8e-05	0.42051	0.01	TRUE
226227_x_at	ZFAS1	384	6386	1326	35483	0	2.37794	0.01	TRUE
227141_at	TYW3	384	530	102	1408	0	2.37754	0.01	TRUE
225702_at	C8orf76	384	511	80	2931	0	2.3747	0.01	TRUE
224624_at	LRRC8A	384	1407	561	4223	0	0.42119	0.01	TRUE
231815_at	PHF12	384	477	128	2629	0	0.42131	0.01	TRUE
230398_at	TNS4	384	225	10	3179	0	0.42142	0.01	TRUE
226005_at	UBE2G1	384	643	124	2107	0	0.4215	0.01	TRUE
224514_x_at	IL17RC	384	200	67	1217	0	0.42152	0.01	TRUE
230758_at	GEMIN8	384	278	79	1133	0	0.42161	0.01	TRUE
229103_at	WNT3	384	103	4	1527	0	0.42169	0.01	TRUE
230205_at	ZNF561	384	210	57	1036	5e-05	2.37115	0.02	TRUE
227620_at	SLC44A1	384	480	28	1761	8e-05	0.42201	0.02	TRUE
223022_s_at	VTA1	384	839	310	1730	0	2.36931	0.01	TRUE
235998_at	RHPN1	384	112	8	1528	0	0.42208	0.01	TRUE
226935_s_at	CLPTM1L	384	1200	463	3537	0	0.42219	0.01	TRUE
226833_at	CYB5D1	384	472	177	2278	0	0.42236	0.01	TRUE
201890_at	RRM2	1679	954	9	6232	0	2.36763	0.01	TRUE
225272_at	SAT2	384	825	192	2309	0	0.42238	0.01	TRUE
225058_at	GPR108	384	807	311	2388	0	0.4224	0.01	TRUE
225724_at	PSMA3-AS1	384	801	114	2889	0	0.42243	0.01	TRUE
230526_at	TNRC6C-AS1	384	108	8	1163	0	0.42264	0.01	TRUE
236587_at	LRRC6	384	162	5	1864	0	0.42279	0.01	TRUE
227798_at	SMAD1	384	1342	122	4458	0	0.42282	0.01	TRUE
213911_s_at	H2AFZ	1679	6617	214	14677	0	2.36468	0.01	TRUE
226967_at	FIZ1	384	315	104	1564	0	0.4229	0.01	TRUE
225954_s_at	MIDN	384	522	79	5712	0	0.42298	0.01	TRUE
224654_at	DDX21	384	2303	374	9841	0	2.36196	0.01	TRUE
223335_at	TMEM69	384	1351	265	3558	0	0.42346	0.01	TRUE
225330_at	IGF1R	384	2372	84	26491	0	0.42356	0.01	TRUE
201948_at	GNL2	1679	757	37	10618	0	2.36056	0.01	TRUE
227367_at	SLCO3A1	384	222	62	8080	0	0.42363	0.01	TRUE
226265_at	QSER1	384	1330	328	8023	9e-05	2.36034	0.05	TRUE
218542_at	CEP55	1679	297	3	3057	0	2.35997	0.01	TRUE
222999_s_at	CCNL2	384	2720	462	18507	0	0.42386	0.01	TRUE
226801_s_at	AIDA	384	4076	1686	14418	0	2.35839	0.01	TRUE
226506_at	THSD4	384	525	13	5830	0	0.42428	0.01	TRUE
228790_at	FAM110B	384	298	81	3297	0	0.42433	0.01	TRUE
225605_at	TP53I13	384	174	34	1169	0	0.42478	0.01	TRUE
231726_at	PCDHB14	384	147	5	1027	0	0.42485	0.01	TRUE
227074_at	LOC100131564	384	1227	107	10532	0	0.425	0.01	TRUE
230997_at	TTC21A	384	171	8	1507	0	0.42523	0.01	TRUE
223184_s_at	AGPAT3	384	611	159	1606	0	0.42531	0.01	TRUE
225636_at	STAT2	384	1884	610	7963	0	0.42552	0.01	TRUE
226820_at	ZNF362	384	1465	515	8126	0	0.42567	0.01	TRUE
222762_x_at	LIMD1	384	1045	149	3353	4e-05	0.42572	0.02	TRUE
224737_x_at	CCAR1	384	680	158	2954	0	0.42577	0.01	TRUE
221652_s_at	C12orf11	1679	748	24	4304	0	2.34854	0.01	TRUE
224947_at	RNF26	384	302	68	1898	0	0.42583	0.01	TRUE
200807_s_at	SPG13	1679	11370	1630	37012	0	2.34637	0.01	TRUE
226122_at	PLEKHG1	384	151	2	1531	0	0.42639	0.01	TRUE
229172_at	HSPA12B	384	188	43	2304	0	0.42657	0.01	TRUE
228171_s_at	PLEKHG4	384	252	24	1536	0	0.42659	0.01	TRUE
221913_at	SIRT3	1679	202	26	1593	0	0.42677	0.01	TRUE
224698_at	ESYT2	384	1464	286	5839	0	0.42698	0.01	TRUE
229436_x_at	BRCC3	384	964	295	3469	0	2.34171	0.01	TRUE
226338_at	TMEM55A	384	280	27	1580	3e-05	0.42715	0.01	TRUE
205034_at	CCNE2	1679	274	5	3621	0	2.34062	0.01	TRUE
229431_at	RFXAP	384	196	3	1007	0	0.42727	0.01	TRUE
226063_at	VAV2	384	343	158	1617	0	0.42731	0.01	TRUE
229125_at	KANK4	384	275	3	2623	0	0.42761	0.01	TRUE
225283_at	ARRDC4	384	444	92	4768	0	0.42777	0.01	TRUE
229170_s_at	CFAP70	384	146	5	4644	0	0.42803	0.01	TRUE
222605_at	RCOR3	384	1692	305	7319	0	0.42807	0.01	TRUE
226599_at	FHDC1	384	332	116	2797	0	0.42819	0.01	TRUE
225124_at	PPP1R9B	384	335	74	2098	0	0.42843	0.01	TRUE
226298_at	RUNDC1	384	972	166	2439	0	0.42862	0.01	TRUE
223141_at	UCK1	384	579	241	1989	0	0.42883	0.01	TRUE
228908_s_at	LOC642852	384	153	4	1477	0	0.42899	0.01	TRUE
224622_at	TBC1D14	384	851	372	2442	0	0.42904	0.01	TRUE
227305_s_at	SMCR8	384	1456	559	7538	0	0.42943	0.01	TRUE
228614_at	LINC00116	384	755	13	1823	5e-05	0.42945	0.02	TRUE
227980_at	ZNF322	384	920	287	2804	0	2.3284	0.01	TRUE
228652_at	ZNF776	384	798	195	4060	0	0.42948	0.01	TRUE
238005_s_at	SIN3A	384	425	135	1628	0	0.4295	0.01	TRUE
229377_at	GRTP1	384	638	120	4099	0	0.42964	0.01	TRUE
226866_at	ESCO1	384	797	305	2229	0	2.32753	0.01	TRUE
1553292_s_at	SGK494	384	104	6	1955	0	0.42984	0.01	TRUE
228665_at	CYYR1	384	516	16	3455	8e-05	0.43025	0.01	TRUE
227761_at	MYO5A	384	482	127	1664	0	0.4303	0.01	TRUE
227584_at	NAV1	384	276	28	1710	0	0.43033	0.01	TRUE
225758_s_at	TUBGCP6	384	114	6	2443	0	0.43033	0.01	TRUE
229053_at	SYT17	384	285	2	2861	0	0.43039	0.01	TRUE
224509_s_at	RTN4IP1	384	182	4	2126	0	2.32196	0.01	TRUE
228347_at	SIX1	384	420	11	6375	0	2.32169	0.01	TRUE
226632_at	CYGB	384	327	2	1421	0	0.43089	0.01	TRUE
235145_at	ZBTB7B	384	482	37	3327	0	0.43104	0.01	TRUE
225025_at	IGSF8	384	358	118	2658	0	0.43106	0.01	TRUE
228771_at	ADRBK2	384	291	62	1585	0	0.43116	0.01	TRUE
201839_s_at	CO-17A	1679	5026	120	20495	0	2.31926	0.01	TRUE
1552937_s_at	ATRIP	384	218	54	1249	0	0.43123	0.01	TRUE
208140_s_at	LRRC48	1679	186	11	1476	0	0.43136	0.01	TRUE
228994_at	CCDC24	384	314	5	1399	4e-05	0.43175	0.01	TRUE
226447_at	ASH1L	384	1494	340	4961	0	0.43179	0.01	TRUE
224935_at	EIF2S3	384	3636	733	19044	0	0.43187	0.01	TRUE
225469_at	LYRM5	384	724	157	4469	0.0001	2.31492	0.02	TRUE
229614_at	ZNF320	384	500	73	1685	0	0.4325	0.01	TRUE
225354_s_at	SH3BGRL2	384	212	3	1277	0	0.43253	0.01	TRUE
225307_at	ZNF511	384	404	188	5908	0.0001	2.31161	0.05	TRUE
225368_at	HIPK2	384	2539	218	8103	0	0.43306	0.01	TRUE
229305_at	CENPU	384	173	4	1138	0	2.30879	0.01	TRUE
229512_at	FAM120C	384	346	104	1554	0	0.43313	0.01	TRUE
223065_s_at	STARD3NL	384	1017	236	5086	5e-05	2.30788	0.02	TRUE
225376_at	GID8	384	688	264	3465	0	0.43388	0.01	TRUE
228630_at	ZNF84	384	595	97	1348	0	0.43393	0.01	TRUE
208787_at	MRPL3	1679	4549	647	14585	0	2.30363	0.01	TRUE
204244_s_at	ASK	1679	333	3	2151	0	2.30273	0.01	TRUE
222512_at	NUB1	384	965	447	3294	0	0.43434	0.01	TRUE
225057_at	SLC15A4	384	798	87	1821	9e-05	0.43448	0.02	TRUE
226314_at	CHST14	384	465	176	2359	0	0.43451	0.01	TRUE
222606_at	ZWILCH	384	998	258	4508	0	2.30133	0.01	TRUE
238480_at	TTC39C	384	521	96	3617	0	0.43462	0.01	TRUE
228453_at	EPG5	384	254	88	1225	0	0.43466	0.01	TRUE
224431_s_at	SUV420H2	384	154	7	1120	0	0.43473	0.01	TRUE
225722_at	UCK2	384	382	125	1144	1e-05	0.43481	0.01	TRUE
235867_at	GSTM3	384	159	24	1385	0	0.43486	0.01	TRUE
223349_s_at	BOK	384	494	62	1752	0	0.4349	0.01	TRUE
222751_at	HERPUD2	384	1140	358	4770	0	0.43495	0.01	TRUE
223338_s_at	ATPIF1	384	2214	489	5442	0.0001	0.43502	0.02	TRUE
229113_s_at	C1orf86	384	720	196	2165	4e-05	0.43503	0.01	TRUE
227478_at	SETBP1	384	723	10	2864	0	0.43504	0.01	TRUE
223266_at	STRADB	384	458	148	1723	0	0.43505	0.01	TRUE
242304_at	LOC102724112	384	276	102	1183	0	0.43533	0.01	TRUE
226356_at	FAM73B	384	194	48	1105	0	0.43534	0.01	TRUE
219000_s_at	DSCC1	1679	204	10	2553	0	2.29634	0.01	TRUE
224617_at	PTBP3	384	3302	1295	11489	0	2.29613	0.01	TRUE
218852_at	FLJ20644	1679	656	55	3400	0	2.29298	0.01	TRUE
222653_at	PNPO	384	646	201	2727	0	0.43619	0.01	TRUE
223322_at	RASSF5	384	429	87	2803	0	0.43621	0.01	TRUE
224749_at	ITFG3	384	501	236	2535	0	0.43625	0.01	TRUE
226331_at	BBX	384	942	248	1799	0	2.29102	0.01	TRUE
225389_at	BTBD6	384	1322	502	5014	0	0.43655	0.01	TRUE
227309_at	YOD1	384	498	20	1092	0	2.28959	0.01	TRUE
242317_at	HIGD1A	384	281	45	3276	0	0.43678	0.01	TRUE
226962_at	ZBTB41	384	1716	152	10243	1e-05	0.43683	0.01	TRUE
225200_at	DPH3	384	631	122	1602	0	2.28909	0.01	TRUE
226850_at	SUMF1	384	2142	534	7952	0	0.437	0.01	TRUE
230619_at	ARNT	384	290	133	1937	0	0.437	0.01	TRUE
226493_at	KCTD18	384	707	112	2215	0	0.43707	0.01	TRUE
227995_at	PLXDC2	384	445	8	1989	0	0.43722	0.01	TRUE
223562_at	PARVG	384	217	8	1274	0	0.43727	0.01	TRUE
209642_at	BUB1	1679	190	5	2135	0	2.28691	0.01	TRUE
223017_at	TXNDC12	384	2186	730	4771	0	2.2862	0.01	TRUE
228081_at	CCNG2	384	322	100	2197	0	0.43755	0.01	TRUE
227698_s_at	RAB40C	384	1254	320	5225	0	0.4376	0.01	TRUE
224644_at	FGD5-AS1	384	2443	563	15128	0	0.43767	0.01	TRUE
226680_at	IKZF5	384	362	43	1547	0	0.43767	0.01	TRUE
244587_at	ATF7	384	507	72	1590	0	0.43781	0.01	TRUE
223421_at	CYHR1	384	510	175	4034	0	0.43784	0.01	TRUE
229285_at	RNASEL	384	562	91	1872	1e-05	0.43786	0.01	TRUE
224330_s_at	MRPL27	384	1345	157	9483	0	2.28319	0.01	TRUE
223448_x_at	MRPS22	384	572	184	1550	0	2.28294	0.01	TRUE
225421_at	PM20D2	384	133	6	3001	0	0.43813	0.01	TRUE
239586_at	FAM83A	384	118	13	4427	0	0.43817	0.01	TRUE
226413_at	LINC00938	384	743	113	3047	0	0.43825	0.01	TRUE
229573_at	USP9X	384	396	46	1557	0	0.43844	0.01	TRUE
226324_s_at	IFT172	384	458	126	2349	0	0.43849	0.01	TRUE
229954_at	CHDH	384	347	4	1116	2e-05	0.43866	0.01	TRUE
225840_at	TEF	384	288	69	1844	0	0.43866	0.01	TRUE
237339_at	LINC00993	384	4932	12	31471	7e-05	0.43887	0.02	TRUE
229648_at	ARHGAP32	384	192	45	2084	0	0.43901	0.01	TRUE
208628_s_at	YBX1	1679	9100	96	33945	0	2.27757	0.01	TRUE
230152_at	CFAP44	384	195	25	1520	0	0.43919	0.01	TRUE
225457_s_at	PP7080	384	579	147	1917	0	0.43928	0.01	TRUE
226847_at	FST	384	220	13	8180	0	0.43928	0.01	TRUE
226120_at	TTC8	384	751	192	2397	0	0.43953	0.01	TRUE
1564520_s_at	PRMT5	384	559	52	4574	4e-05	2.27485	0.01	TRUE
223228_at	LDOC1L	384	966	286	3692	0	0.4396	0.01	TRUE
226450_at	INSR	384	423	138	3679	0	0.43997	0.01	TRUE
223106_at	TMEM14C	384	2686	674	11016	0	2.27179	0.01	TRUE
228624_at	TMEM144	384	674	3	3630	1e-05	0.44024	0.01	TRUE
229287_at	PCNX	384	366	120	1453	0	0.4404	0.01	TRUE
217844_at	CTDSP1	1679	1174	408	4055	0	0.44044	0.01	TRUE
225049_at	BLOC1S2	384	1923	497	4484	0	2.2701	0.01	TRUE
238974_at	C2orf69	384	1723	346	6647	1e-05	2.26926	0.01	TRUE
238992_at	POLI	384	295	21	1315	0	0.44071	0.01	TRUE
227591_at	SH3BP5-AS1	384	115	12	1062	0	0.44104	0.01	TRUE
202870_s_at	CDC20	1679	401	4	4742	0	2.26705	0.01	TRUE
227917_at	LOC100506990	384	896	191	4092	0	0.44113	0.01	TRUE
227379_at	MBOAT1	384	422	78	2802	0	0.44115	0.01	TRUE
204825_at	MELK	1679	488	15	6240	0	2.26655	0.01	TRUE
212914_at	CBX7	1679	350	26	3037	0	0.44124	0.01	TRUE
226669_at	USP42	384	473	134	1410	0	0.44126	0.01	TRUE
225530_at	MOB3A	384	699	139	3029	0	0.44127	0.01	TRUE
226562_at	ZSCAN29	384	510	117	4462	0	2.26582	0.01	TRUE
214431_at	GMPS	1679	873	186	5722	0	2.26548	0.01	TRUE
227396_at	PTPRJ	384	847	131	3060	5e-05	0.44152	0.01	TRUE
229721_x_at	DERL3	384	292	26	1950	0	0.44176	0.01	TRUE
227417_at	MARC2	384	292	41	1227	0	0.44204	0.01	TRUE
202666_s_at	BAF53A	1679	575	10	4007	0	2.26165	0.01	TRUE
238520_at	TRERF1	384	369	4	1694	0	0.44248	0.01	TRUE
222526_at	GATAD2A	384	323	97	1237	0	0.44249	0.01	TRUE
227132_at	ZNF706	384	668	94	4960	0.00011	0.4425	0.02	TRUE
226723_at	CCDC23	384	454	169	1740	4e-05	2.25876	0.02	TRUE
225729_at	C6orf89	384	576	177	1665	0	0.44274	0.01	TRUE
223346_at	VPS18	384	353	151	1226	0	0.44277	0.01	TRUE
228941_at	ALG10B	384	298	5	1349	4e-05	0.44289	0.01	TRUE
225918_at	GLG1	384	502	166	4255	0	0.44298	0.01	TRUE
224810_s_at	ANKRD13A	384	1605	587	4810	0	0.44323	0.01	TRUE
222447_at	METTL9	384	476	142	1666	0	0.44375	0.01	TRUE
226292_at	CAPN5	384	112	8	1050	1e-05	0.44383	0.01	TRUE
218483_s_at	C11orf60	1679	830	118	2144	0	0.44391	0.01	TRUE
226075_at	SPSB1	384	287	68	1405	0	0.44398	0.01	TRUE
228702_at	LINC-PINT	384	259	62	1335	0	0.44406	0.01	TRUE
227511_at	SAMD4B	384	481	87	2007	0	0.44409	0.01	TRUE
223171_at	DYM	384	675	229	1995	0	2.25153	0.01	TRUE
223163_s_at	ZC3HC1	384	563	262	1463	0	0.44415	0.01	TRUE
224160_s_at	ACAD9	384	692	297	1729	0	0.44433	0.01	TRUE
223486_at	GTPBP8	384	210	43	1095	1e-05	2.24947	0.01	TRUE
228497_at	SLC22A15	384	154	4	1014	0	0.44488	0.01	TRUE
225581_s_at	MRPL50	384	434	85	2726	4e-05	2.24714	0.02	TRUE
236496_at	DEGS2	384	255	5	5596	0	0.44521	0.01	TRUE
228188_at	FOSL2	384	1031	123	2900	3e-05	0.4455	0.01	TRUE
227713_at	KATNAL1	384	327	110	1476	0	0.44568	0.01	TRUE
232235_at	DSEL	384	138	5	3477	0	0.44568	0.01	TRUE
225300_at	KNSTRN	384	466	145	1959	0	2.24329	0.01	TRUE
231106_at	BMS1P6	384	483	89	2004	1e-05	0.4464	0.01	TRUE
235318_at	FBN1	384	555	6	2564	2e-05	0.44644	0.01	TRUE
222453_at	CYBRD1	384	2270	89	21838	0	0.44654	0.01	TRUE
225380_at	PKDCC	384	182	8	4633	0	0.4466	0.01	TRUE
223297_at	AMMECR1L	384	1115	350	2974	2e-05	0.44667	0.01	TRUE
235648_at	ZNF567	384	331	67	1523	2e-05	2.23745	0.01	TRUE
225053_at	CNOT7	384	2779	449	8813	1e-05	2.2354	0.01	TRUE
218726_at	FAKTS	1679	178	7	1513	0	2.2336	0.01	TRUE
223412_at	KBTBD7	384	318	41	1243	4e-05	2.23308	0.02	TRUE
218239_s_at	CRFG	1679	802	151	6622	0	2.23276	0.01	TRUE
202782_s_at	INPP5K	1679	389	32	1781	0	0.44796	0.01	TRUE
238780_s_at	KCNJ5	384	119	11	1666	0	0.448	0.01	TRUE
226425_at	CLIP4	384	212	13	2651	0	0.44816	0.01	TRUE
228633_s_at	CNTROB	384	353	36	1518	2e-05	0.44844	0.01	TRUE
225261_x_at	NELFCD	384	1692	576	28523	0	2.22949	0.01	TRUE
225277_at	SLC39A13	384	443	117	1479	0	0.44862	0.01	TRUE
1556474_a_at	LOC285097	384	163	8	4178	0	0.44881	0.01	TRUE
226738_at	WDR81	384	341	146	1168	0	0.44885	0.01	TRUE
223495_at	CCDC8	384	271	22	2704	0	0.44885	0.01	TRUE
202232_s_at	GA17	1679	2149	46	11021	0	2.22752	0.01	TRUE
228885_at	MAMDC2	384	113	0	1034	0	0.4491	0.01	TRUE
226391_at	BRAF	384	533	116	2257	0	0.44924	0.01	TRUE
229764_at	TPRG1	384	272	26	17199	0	0.44929	0.01	TRUE
1561180_at	LRP11	384	176	4	1910	0	0.44946	0.01	TRUE
221520_s_at	CDCA8	1679	260	10	2420	0	2.22419	0.01	TRUE
226642_s_at	NUDCD2	384	789	98	3078	0.00018	2.22398	0.05	TRUE
225753_at	ZNF513	384	286	61	1164	0	0.44967	0.01	TRUE
223008_s_at	TMEM245	384	1814	421	3899	9e-05	0.44975	0.01	TRUE
222533_at	CRBN	384	1394	397	3477	0	2.2227	0.01	TRUE
224374_s_at	EMILIN2	384	256	14	1592	0	0.45026	0.01	TRUE
230440_at	ZNF469	384	577	13	2956	3e-05	0.45043	0.01	TRUE
201557_at	VAMP2	1679	426	42	2061	0	0.45045	0.01	TRUE
230287_at	SGSM1	384	103	3	1651	5e-05	0.45048	0.01	TRUE
213639_s_at	ZNF500	1679	322	36	2534	0	0.45052	0.01	TRUE
226641_at	ANKRD44	384	204	51	1695	0	0.45063	0.01	TRUE
228953_at	WHAMM	384	354	70	1286	0	0.45076	0.01	TRUE
227013_at	LATS2	384	911	129	2215	0	0.45089	0.01	TRUE
223599_at	TRIM6	384	245	16	1580	0	0.451	0.01	TRUE
222761_at	BIVM	384	536	65	1326	0.00031	0.4511	0.05	TRUE
225416_at	RLIM	384	1143	285	2109	0	2.21678	0.01	TRUE
235192_at	TP53RK	384	276	32	1407	0	0.45112	0.01	TRUE
201699_at	p42	1679	1805	14	17960	0	2.21549	0.01	TRUE
228177_at	CREBBP	384	221	11	1148	0	0.45149	0.01	TRUE
223238_s_at	PBRM1	384	933	432	3350	0	0.45151	0.01	TRUE
225733_at	B3GALT6	384	409	58	1564	0	0.45162	0.01	TRUE
231991_at	CCM2L	384	155	6	1003	0	0.45165	0.01	TRUE
231836_at	HKR1	384	437	125	1651	0	0.45173	0.01	TRUE
227353_at	TMC8	384	252	5	2314	0	0.45187	0.01	TRUE
223626_x_at	IFI27L2	384	414	67	1949	1e-05	0.45189	0.01	TRUE
223553_s_at	DOK3	384	152	50	1229	0	0.45198	0.01	TRUE
227485_at	DDX26B	384	208	15	1393	1e-05	0.45202	0.01	TRUE
229269_x_at	SSBP4	384	545	159	2152	0	0.45206	0.01	TRUE
228334_x_at	CEP44	384	516	114	2334	0	0.45214	0.01	TRUE
235609_at	BRIP1	384	263	10	8478	0	2.21066	0.01	TRUE
205019_s_at	RDC1	1679	268	11	1807	0	0.45293	0.01	TRUE
219148_at	CT84	1679	419	2	4562	0	2.20713	0.01	TRUE
225793_at	LIX1L	384	881	111	3582	0	0.45322	0.01	TRUE
225020_at	DAB2IP	384	363	65	2597	0	0.45322	0.01	TRUE
226998_at	NAA15	384	305	34	1084	9e-05	2.20426	0.02	TRUE
225493_at	CCNT1	384	1438	642	2924	0	2.20379	0.01	TRUE
236170_x_at	LOC101930085	384	157	25	1325	0	0.45392	0.01	TRUE
201236_s_at	BTG2	1679	1463	314	15640	0	0.45393	0.01	TRUE
213330_s_at	STIP1	1679	945	38	7724	0	2.20263	0.01	TRUE
228235_at	MIR503HG	384	101	3	2154	0	0.45401	0.01	TRUE
224482_s_at	RAB11FIP4	384	111	6	1149	0	0.45406	0.01	TRUE
1555630_a_at	RAB34	384	1344	21	9528	0	0.45412	0.01	TRUE
202779_s_at	UBE2S	1679	718	6	34262	0	2.20193	0.01	TRUE
235940_at	C9orf64	384	656	2	2035	0	0.45429	0.01	TRUE
213226_at	CCNA	1679	244	5	2124	0	2.20081	0.01	TRUE
242761_s_at	ZNF420	384	415	71	1413	0	2.20062	0.01	TRUE
225371_at	GLE1	384	591	277	1989	0	0.45442	0.01	TRUE
225105_at	C12orf75	384	404	49	6082	0	0.45446	0.01	TRUE
226545_at	CD109	384	466	93	3895	0	0.45449	0.01	TRUE
231767_at	HOXB4	384	163	23	3424	0	0.45475	0.01	TRUE
209103_s_at	UFD1L	1679	1181	149	6554	0	2.19734	0.01	TRUE
227539_at	GNA13	384	471	36	2468	0	2.19557	0.01	TRUE
229092_at	NR2F2	384	220	10	1659	0	0.45568	0.01	TRUE
37201_at	ITIH4	1679	106	2	1931	0	0.45571	0.01	TRUE
227572_at	USP30	384	605	140	1694	0.00013	0.45577	0.05	TRUE
200728_at	ACTR2	1679	4489	109	13568	0	2.19396	0.01	TRUE
227962_at	ACOX1	384	468	89	2055	0	0.45625	0.01	TRUE
223257_at	G2E3	384	236	10	1077	1e-05	0.45634	0.01	TRUE
212296_at	PSMD14	1679	2897	340	9576	0	2.19116	0.01	TRUE
201292_at	TOP2A	1679	899	8	5584	0	2.19039	0.01	TRUE
208864_s_at	TXN	1679	3979	438	17189	0	2.19034	0.01	TRUE
201652_at	COPS5	1679	2207	289	8932	0	2.18986	0.01	TRUE
201266_at	TXNR	1679	1172	281	16450	0	2.18958	0.01	TRUE
230326_s_at	C11orf73	384	881	156	6069	0.0001	2.189	0.02	TRUE
200967_at	PPIB	1679	6351	42	28270	0	2.18899	0.01	TRUE
225773_at	RSPRY1	384	825	283	3784	4e-05	0.45709	0.01	TRUE
221792_at	RAB6B	1679	181	7	4205	0	0.45743	0.01	TRUE
205059_s_at	IDUA	1679	407	33	4799	0	0.4575	0.01	TRUE
226286_at	ELMOD3	384	239	13	1065	1e-05	0.4577	0.01	TRUE
1554177_a_at	ATP5S	384	266	5	2167	0.00018	0.45775	0.02	TRUE
225139_at	NFATC3	384	361	103	1485	0	0.45826	0.01	TRUE
227049_at	ZADH2	384	770	168	2173	6e-05	0.45833	0.02	TRUE
225217_s_at	BRPF3	384	336	126	1336	0	0.4584	0.01	TRUE
235144_at	RASEF	384	1011	110	5751	0	0.45842	0.01	TRUE
213195_at	LOC201229	1679	267	53	1307	0	0.45848	0.01	TRUE
232381_s_at	DNAH5	384	207	11	5367	0	0.45848	0.01	TRUE
40569_at	MZF1B	1679	586	135	6152	0	0.4585	0.01	TRUE
205911_at	PTH1R	1679	151	3	2304	0	0.45854	0.01	TRUE
225021_at	ZNF532	384	483	15	1841	0	0.45866	0.01	TRUE
228770_at	GPR146	384	113	2	1158	4e-05	0.45871	0.02	TRUE
234302_s_at	ALKBH5	384	1671	625	4925	0	0.45879	0.01	TRUE
205339_at	STIL	1679	309	42	2296	0	2.17961	0.01	TRUE
228090_at	NMNAT3	384	220	3	1976	0	0.45882	0.01	TRUE
223284_at	NAT14	384	337	74	3355	0	0.45886	0.01	TRUE
206049_at	CD62P	1679	297	11	4115	0	0.45955	0.01	TRUE
226547_at	KAT6A	384	1531	587	13895	0	0.45957	0.01	TRUE
203755_at	SSK1	1679	421	16	2954	0	2.17346	0.01	TRUE
224713_at	NIFK	384	529	79	1716	0	2.17283	0.01	TRUE
227400_at	NFIX	384	451	21	11428	0	0.46024	0.01	TRUE
213551_x_at	ZNF144	1679	517	11	2487	0	0.46032	0.01	TRUE
224861_at	GNAQ	384	1322	158	3113	0.00023	0.46033	0.05	TRUE
225130_at	ZRANB1	384	202	18	2169	1e-05	0.46065	0.01	TRUE
224821_at	ABHD14B	384	853	215	3570	0	0.46067	0.01	TRUE
218585_s_at	DTL	1679	524	8	5392	0	2.17067	0.01	TRUE
226030_at	ACADSB	384	549	43	6047	0	0.46069	0.01	TRUE
204905_s_at	EEF1E1	1679	932	57	2734	0	2.17016	0.01	TRUE
225008_at	ASPH	384	902	59	3595	0.00015	0.46092	0.05	TRUE
226515_at	CCDC127	384	774	237	1466	1e-05	0.46092	0.01	TRUE
235587_at	PAXIP1-AS1	384	507	151	3876	0	0.46129	0.01	TRUE
225224_at	NOL4L	384	794	169	3971	0	0.46135	0.01	TRUE
202328_s_at	TRPP1	1679	281	16	4261	0	0.46172	0.01	TRUE
225361_x_at	FAM122B	384	1231	149	3364	4e-05	0.46179	0.01	TRUE
225228_at	DRAM2	384	493	115	1753	0	2.16508	0.01	TRUE
202110_at	COX7B	1679	5979	129	17862	0	2.16494	0.01	TRUE
241348_at	ZNF654	384	542	65	1362	0.00013	0.46192	0.02	TRUE
226705_at	FGFR1	384	459	118	31297	0	0.46209	0.01	TRUE
204369_at	PIK3CA	1679	585	3	5191	0	2.16368	0.01	TRUE
201897_s_at	CKS1B	1679	2180	197	9969	0	2.16289	0.01	TRUE
208736_at	ARPC3	1679	3815	136	11889	0	2.16267	0.01	TRUE
225689_at	POMGNT2	384	389	111	1392	0	0.46252	0.01	TRUE
224937_at	PTGFRN	384	1928	355	6155	5e-05	0.46263	0.02	TRUE
233168_s_at	SELO	384	393	175	2935	0	0.46273	0.01	TRUE
218982_s_at	MRP-S17	1679	1152	247	8336	0	2.16073	0.01	TRUE
218372_at	MED25	1679	223	19	1573	0	0.46289	0.01	TRUE
225810_at	MTMR10	384	626	157	1186	6e-05	0.4631	0.02	TRUE
236295_s_at	NLRC3	384	101	4	1499	0	0.46327	0.01	TRUE
224972_at	ROMO1	384	1558	115	21285	7e-05	2.15696	0.01	TRUE
227930_at	AGO4	384	479	122	2021	0	0.46365	0.01	TRUE
208398_s_at	TBPL1	1679	566	91	5333	0	2.15473	0.01	TRUE
222993_at	MRPL37	384	1300	411	2728	0	2.15414	0.01	TRUE
227327_at	MEGF8	384	231	16	1462	0	0.46425	0.01	TRUE
205711_x_at	ATP5C1	1679	7058	951	41650	0	2.15357	0.01	TRUE
226507_at	PAK1	384	504	137	14852	0	0.46448	0.01	TRUE
221505_at	ANP32E	1679	1651	25	10850	0	2.15279	0.01	TRUE
230104_s_at	TPPP	384	232	15	1167	2e-05	0.46457	0.01	TRUE
1558041_a_at	KIAA0895L	384	105	4	1246	0	0.46464	0.01	TRUE
235076_at	CALCOCO2	384	253	10	1692	0	0.46473	0.01	TRUE
224740_at	SMIM15	384	2974	371	5855	0	2.15087	0.01	TRUE
225157_at	MLXIP	384	399	93	3373	0	0.46499	0.01	TRUE
224451_x_at	ARHGAP9	384	248	24	2780	0	0.46506	0.01	TRUE
226242_at	C1orf131	384	1242	153	2665	0	2.15012	0.01	TRUE
210052_s_at	p100	1679	639	14	3524	0	2.14998	0.01	TRUE
225878_at	KIF1B	384	392	104	3777	0	0.46521	0.01	TRUE
225474_at	MAGI1	384	497	111	1775	0	0.46526	0.01	TRUE
232586_x_at	LINC01198	384	126	6	1783	0	0.46553	0.01	TRUE
234562_x_at	LOC100652901	384	222	27	3306	3e-05	0.4656	0.01	TRUE
223449_at	SEMA6A	384	212	10	3427	1e-05	0.46605	0.01	TRUE
203984_s_at	CASP9	1679	397	61	1496	0	0.46609	0.01	TRUE
224523_s_at	CMSS1	384	699	147	5088	0	2.14472	0.01	TRUE
212247_at	NUP205	1679	749	136	3356	0	2.14449	0.01	TRUE
218499_at	RP6-213H19.1	1679	588	12	6476	0	2.14405	0.01	TRUE
218461_at	GPN3	1679	798	24	2797	0	2.14358	0.01	TRUE
209002_s_at	CALCOCO1	1679	734	165	2995	0	0.46665	0.01	TRUE
201584_s_at	DDX39	1679	1479	55	8774	0	2.14268	0.01	TRUE
213386_at	MGC12992	1679	101	2	2815	0	0.46672	0.01	TRUE
235071_at	WDR92	384	491	63	1199	0	0.46678	0.01	TRUE
213088_s_at	DNAJC9	1679	1157	233	8563	0	2.14106	0.01	TRUE
209869_at	ADRA2A	1679	557	7	5375	0	0.46709	0.01	TRUE
228680_at	KIF3A	384	417	110	1911	0	0.46712	0.01	TRUE
218039_at	NUSAP1	1679	1108	77	6811	0	2.14031	0.01	TRUE
225152_at	ZNF622	384	684	220	2176	0	2.13964	0.01	TRUE
40149_at	SH2B1	1679	370	51	1682	0	0.46742	0.01	TRUE
225429_at	PPP6C	384	899	292	1897	2e-05	0.4675	0.01	TRUE
229017_s_at	DSTYK	384	357	95	1358	0	0.46753	0.01	TRUE
218447_at	C16orf61	1679	925	95	4184	0	2.13758	0.01	TRUE
223540_at	PVRL4	384	328	13	1961	3e-05	0.46782	0.01	TRUE
1553611_s_at	KLHL35	384	197	3	2882	0	0.46783	0.01	TRUE
227819_at	LGR6	384	110	3	1090	0	0.46787	0.01	TRUE
200934_at	DEK	1679	2651	33	11580	0	2.13718	0.01	TRUE
238430_x_at	SLFN5	384	612	26	5159	0.00012	2.13672	0.02	TRUE
226563_at	SMAD2	384	676	289	1695	3e-05	0.46809	0.01	TRUE
223130_s_at	MYLIP	384	1106	263	6645	0	0.46816	0.01	TRUE
226625_at	TGFBR3	384	577	83	14283	0	0.46817	0.01	TRUE
219493_at	SHCBP1	1679	184	5	1116	0	2.13586	0.01	TRUE
238002_at	GOLIM4	384	1362	145	5121	4e-05	0.46821	0.01	TRUE
234295_at	DBR1	384	556	115	1844	1e-05	0.46848	0.01	TRUE
223549_s_at	ESPN	384	170	6	1218	0	0.4685	0.01	TRUE
225031_at	CHD6	384	468	140	2598	0	0.46851	0.01	TRUE
232968_at	FANK1	384	338	12	3151	2e-05	0.46854	0.01	TRUE
225539_at	ZBTB21	384	554	186	1744	2e-05	0.46867	0.01	TRUE
224634_at	GPATCH4	384	664	137	2828	0	2.1335	0.01	TRUE
225945_at	ZNF655	384	1928	202	4547	7e-05	0.46884	0.02	TRUE
201472_at	VBP1	1679	2860	163	10627	0	2.13284	0.01	TRUE
202200_s_at	SRPK1	1679	1179	174	3213	0	2.13271	0.01	TRUE
242282_at	ZFPM1	384	366	30	3210	0	0.46901	0.01	TRUE
225633_at	DPY19L3	384	1102	190	3594	0.0001	0.46928	0.05	TRUE
36129_at	SGSM2	1679	1452	221	14044	0	0.46949	0.01	TRUE
226744_at	METTL16	384	1035	391	3328	0	0.46975	0.01	TRUE
222843_at	FIGNL1	384	498	109	4018	2e-05	2.12858	0.01	TRUE
225950_at	SAMD8	384	552	81	5412	2e-05	0.4698	0.01	TRUE
228787_s_at	BCAS4	384	503	26	1292	3e-05	0.47001	0.01	TRUE
217883_at	MMADHC	1679	4957	426	10537	0	2.12659	0.01	TRUE
223247_at	MED10	384	446	137	1466	0	2.12648	0.01	TRUE
219258_at	TIPIN	1679	209	5	1046	0	2.12571	0.01	TRUE
227560_at	SFXN2	384	685	175	5021	0	0.47044	0.01	TRUE
225728_at	SORBS2	384	323	1	3303	1e-05	0.47044	0.01	TRUE
223441_at	SLC17A5	384	862	196	2725	0	0.47045	0.01	TRUE
203341_at	CEBPZ	1679	958	37	3422	0	2.12551	0.01	TRUE
225542_at	ACAP3	384	172	2	1115	9e-05	0.4707	0.02	TRUE
228256_s_at	EPB41L4A	384	715	54	1843	4e-05	0.47075	0.01	TRUE
223114_at	COQ5	384	991	272	2356	0	2.12422	0.01	TRUE
218337_at	FAM160B2	1679	490	108	3370	0	0.47081	0.01	TRUE
1555894_s_at	MTSS1L	384	130	5	2062	0	0.47082	0.01	TRUE
217957_at	C16orf80	1679	1201	53	3221	0	2.12395	0.01	TRUE
227471_at	HACE1	384	208	14	1324	0	0.47092	0.01	TRUE
218355_at	KIF4A	1679	295	2	1962	0	2.12325	0.01	TRUE
240715_at	TBX5	384	172	5	1103	0.00023	0.47104	0.02	TRUE
224981_at	TMEM219	384	1681	413	5152	0	0.47112	0.01	TRUE
221407_at	GJD2	1679	105	3	2665	0	0.4712	0.01	TRUE
231017_at	STK11	384	333	61	1495	1e-05	0.47124	0.01	TRUE
225223_at	SMAD5	384	1272	137	3041	0.00014	0.47132	0.05	TRUE
208808_s_at	HMGB2	1679	2234	167	14320	0	2.1212	0.01	TRUE
224884_at	AKAP13	384	463	138	1522	1e-05	0.47149	0.01	TRUE
226106_at	RNF141	384	1995	118	8035	2e-05	0.47165	0.01	TRUE
235085_at	SGK223	384	577	90	8741	0	0.47176	0.01	TRUE
219442_at	C16orf67	1679	385	16	2468	0	0.47197	0.01	TRUE
218886_at	bA421M1.5	1679	356	3	1515	0	2.11867	0.01	TRUE
220048_at	EDAR	1679	144	8	4937	0	0.47205	0.01	TRUE
225732_at	KLHL42	384	996	218	3382	0	0.4723	0.01	TRUE
226785_at	ATP11C	384	374	82	2097	0.00014	2.11698	0.05	TRUE
225059_at	AGTRAP	384	736	206	1985	1e-05	0.4724	0.01	TRUE
201139_s_at	SSB	1679	1092	26	4167	0	2.11624	0.01	TRUE
212895_s_at	ABR	1679	863	211	3008	0	0.47272	0.01	TRUE
206102_at	GINS1	1679	568	5	5469	0	2.11521	0.01	TRUE
225433_at	GTF2A1	384	1105	147	3959	4e-05	2.11475	0.01	TRUE
227991_x_at	ZBTB43	384	193	65	8008	0	0.47287	0.01	TRUE
226711_at	FOXN2	384	838	191	2203	0	2.11474	0.01	TRUE
226387_at	RSBN1L	384	631	33	1152	0	2.11391	0.01	TRUE
227593_at	FLJ37453	384	243	43	1836	0	0.47324	0.01	TRUE
227467_at	RDH10	384	209	63	5319	0	0.47332	0.01	TRUE
204208_at	RNGTT	1679	251	4	1090	0	2.11272	0.01	TRUE
228806_at	RORC	384	330	3	2418	0	0.47336	0.01	TRUE
226194_at	CHAMP1	384	722	159	2324	1e-05	0.47344	0.01	TRUE
222199_s_at	BIN3	1679	468	133	1879	0	0.47344	0.01	TRUE
226659_at	DEF6	384	276	14	1615	0	0.47344	0.01	TRUE
203208_s_at	KIAA0009	1679	607	91	6102	0	2.11207	0.01	TRUE
201177_s_at	FLJ13058	1679	1744	13	6417	0	2.11054	0.01	TRUE
225527_at	CEBPG	384	644	252	1564	0	2.11038	0.01	TRUE
223276_at	SMIM3	384	775	147	2566	2e-05	0.47386	0.01	TRUE
235240_at	ATXN3	384	314	15	1393	3e-05	0.47413	0.01	TRUE
1554547_at	FAM13C	384	118	8	1182	1e-05	0.47413	0.01	TRUE
224150_s_at	CEP70	384	336	33	1075	1e-05	2.10882	0.01	TRUE
35626_at	SGSH	1679	826	121	3747	0	0.47446	0.01	TRUE
227261_at	KLF12	384	388	73	1139	0	0.47456	0.01	TRUE
225024_at	RPRD1B	384	560	39	2774	0	0.47463	0.01	TRUE
228127_at	KCNK3	384	108	5	2034	0.00022	0.47468	0.05	TRUE
224819_at	TCEAL8	384	799	1	3210	1e-05	2.10573	0.01	TRUE
226215_s_at	KDM2B	384	745	340	2560	0	0.47503	0.01	TRUE
229211_at	DUSP28	384	425	159	1627	0	0.47506	0.01	TRUE
202772_at	HMGCL	1679	956	284	4847	0	0.47536	0.01	TRUE
212426_s_at	YWHAQ	1679	4642	437	13916	0	2.10337	0.01	TRUE
227248_at	PLEKHH3	384	213	13	1324	0	0.47553	0.01	TRUE
221492_s_at	ATG3	1679	1754	242	6628	0	2.10219	0.01	TRUE
224732_at	CHTF8	384	1143	432	2516	0	0.47571	0.01	TRUE
223684_s_at	SMUG1	384	410	92	1384	5e-05	0.47572	0.02	TRUE
203317_at	PSD4	1679	415	18	1242	0	0.47579	0.01	TRUE
226939_at	CPEB2	384	1890	219	10715	4e-05	0.4758	0.01	TRUE
225004_at	TMEM101	384	309	74	5000	0	0.47581	0.01	TRUE
232011_s_at	MAP1LC3A	384	266	19	1434	0	0.47583	0.01	TRUE
241843_at	SNORA28	384	138	19	1890	1e-05	0.47585	0.01	TRUE
212160_at	XPOT	1679	1227	85	9264	0	2.10139	0.01	TRUE
213099_at	ANGEL1	1679	317	17	1891	0	0.47588	0.01	TRUE
204170_s_at	CKS2	1679	1539	4	11841	0	2.10105	0.01	TRUE
236335_at	GUCY1A2	384	121	4	2054	0	0.47596	0.01	TRUE
224959_at	SLC26A2	384	714	190	6144	0	0.47601	0.01	TRUE
227672_at	MROH6	384	184	29	1649	0	0.47601	0.01	TRUE
227733_at	TMEM63C	384	138	6	1539	1e-05	0.47602	0.01	TRUE
226028_at	ROBO4	384	228	4	2605	0	0.47605	0.01	TRUE
201761_at	MTHFD2	1679	2544	259	9257	0	2.10059	0.01	TRUE
225522_at	AAK1	384	1027	296	2001	0.00016	0.47616	0.05	TRUE
225180_at	TTC14	384	1051	134	5269	0	0.47618	0.01	TRUE
223150_s_at	PTPN23	384	492	99	1761	2e-05	0.47634	0.01	TRUE
227551_at	ABHD17B	384	753	213	2181	2e-05	0.4764	0.01	TRUE
226974_at	NEDD4L	384	284	36	2261	0	0.47644	0.01	TRUE
223638_at	NBPF3	384	250	50	1092	1e-05	0.47657	0.01	TRUE
201221_s_at	SNRNP70	1679	1755	546	11746	0	0.47666	0.01	TRUE
226528_at	MTX3	384	584	86	1898	1e-05	0.47687	0.01	TRUE
203010_at	STAT5	1679	388	18	2401	0	0.47692	0.01	TRUE
229140_at	ZNF579	384	172	20	1514	0	0.47695	0.01	TRUE
202483_s_at	RANBP1	1679	1880	100	9164	0	2.09569	0.01	TRUE
224505_s_at	PLCD4	384	201	4	1939	5e-05	0.47717	0.01	TRUE
1557948_at	PHLDB3	384	318	97	1571	1e-05	0.47726	0.01	TRUE
229396_at	OVOL1	384	454	112	1672	1e-05	0.47743	0.01	TRUE
202352_s_at	PSMD12	1679	1061	293	6430	0	2.09447	0.01	TRUE
209680_s_at	KNSL2	1679	307	7	2266	0	2.09428	0.01	TRUE
228697_at	HINT3	384	667	61	4508	1e-05	2.09405	0.01	TRUE
201664_at	SMC4	1679	1306	135	6583	0	2.09322	0.01	TRUE
224700_at	STT3B	384	3182	278	9534	1e-05	2.09265	0.01	TRUE
213464_at	LOC100291393	1679	309	10	2140	0	0.47792	0.01	TRUE
228627_at	TLK2	384	125	15	1055	0	0.478	0.01	TRUE
231382_at	FGF18	384	136	18	1679	1e-05	0.47801	0.01	TRUE
229055_at	GPR68	384	199	49	1165	1e-05	0.47805	0.01	TRUE
210907_s_at	PDCD10	1679	3352	318	9507	0	2.09145	0.01	TRUE
202452_at	ZER1	1679	281	10	1290	0	0.47816	0.01	TRUE
227840_at	C2orf76	384	345	71	1573	6e-05	2.09084	0.01	TRUE
204889_s_at	NEURL	1679	127	8	1685	0	0.47836	0.01	TRUE
223272_s_at	NTPCR	384	569	83	2663	0.00015	2.08986	0.02	TRUE
223049_at	GRB2	384	1598	839	10458	1e-05	0.47857	0.01	TRUE
227413_at	UBLCP1	384	632	58	1725	0	0.47858	0.01	TRUE
229741_at	MAVS	384	275	55	1243	0	0.47861	0.01	TRUE
227188_at	EVA1C	384	171	7	1258	1e-05	0.47869	0.01	TRUE
222450_at	PMEPA1	384	1919	138	10453	0	0.47879	0.01	TRUE
227880_s_at	TMEM185A	384	488	113	1228	2e-05	0.4788	0.01	TRUE
236738_at	C3orf80	384	152	2	1448	1e-05	0.47882	0.01	TRUE
203339_at	SLC25A12	1679	281	54	1690	0	0.47888	0.01	TRUE
225932_s_at	HNRNPA2B1	384	5043	805	13165	6e-05	0.47894	0.02	TRUE
226670_s_at	PABPC1L	384	341	10	18926	0	0.47906	0.01	TRUE
1552632_a_at	ARSG	384	225	3	1360	0	0.47907	0.01	TRUE
207490_at	TUBA4B	1679	119	6	1535	0	0.47908	0.01	TRUE
221627_at	TRIM10	1679	105	4	2486	0	0.47913	0.01	TRUE
225842_at	PHLDA1	384	330	114	5571	1e-05	0.47921	0.01	TRUE
218395_at	ACTR6	1679	881	34	3177	0	2.08667	0.01	TRUE
223248_at	HSDL1	384	257	35	2638	0.0004	2.08619	0.05	TRUE
203851_at	IGFBP6	1679	342	20	3065	0	0.47938	0.01	TRUE
224428_s_at	CDCA7	384	343	3	3120	1e-05	2.08487	0.01	TRUE
209940_at	PARP3	1679	192	7	1054	0	0.47965	0.01	TRUE
227156_at	CASK	384	388	1	3528	1e-05	0.47968	0.01	TRUE
216119_s_at	SPEF1	1679	159	10	1845	0	0.47974	0.01	TRUE
207701_at	C22orf24	1679	112	2	3006	0	0.47977	0.01	TRUE
229459_at	FAM19A5	384	119	1	1494	0.0002	0.4799	0.05	TRUE
229742_at	C15orf61	384	1343	295	4935	5e-05	0.47994	0.01	TRUE
218755_at	KIF20A	1679	293	3	1844	0	2.08359	0.01	TRUE
226154_at	DNM1L	384	1592	624	5570	6e-05	2.08319	0.02	TRUE
218662_s_at	CAP-G	1679	221	22	2529	0	2.08319	0.01	TRUE
227007_at	TMCO4	384	298	14	1815	2e-05	0.48018	0.01	TRUE
227204_at	PARD6G	384	323	100	1607	0	0.48024	0.01	TRUE
235556_at	CREBRF	384	337	64	1122	0	0.48035	0.01	TRUE
212123_at	TCTN3	1679	772	315	4482	0	0.48036	0.01	TRUE
226509_at	ZNF641	384	793	320	1939	0.00014	0.4804	0.05	TRUE
40093_at	BCAM	1679	833	59	15252	0	0.48041	0.01	TRUE
215499_at	MAP2K3	1679	511	6	6117	0	0.48041	0.01	TRUE
226520_at	LCOR	384	887	207	2300	3e-05	0.48048	0.01	TRUE
226754_at	ZNF251	384	235	44	1457	0	0.48057	0.01	TRUE
225589_at	SH3RF1	384	1430	189	5406	0.00024	0.4807	0.05	TRUE
201463_s_at	TALDO1	1679	4262	246	13535	0	2.07998	0.01	TRUE
207568_at	CHRNA6	1679	131	3	1963	0	0.48081	0.01	TRUE
230972_at	ANKRD9	384	715	143	4254	5e-05	0.48084	0.02	TRUE
230472_at	IRX1	384	152	10	6421	1e-05	0.48091	0.01	TRUE
225091_at	ZCCHC3	384	512	245	2043	2e-05	0.48095	0.01	TRUE
201277_s_at	HNRNPAB	1679	5500	174	12024	0	2.07895	0.01	TRUE
205507_at	KIAA0915	1679	196	12	2122	0	0.48104	0.01	TRUE
212248_at	3D3	1679	1570	106	14010	0	2.07823	0.01	TRUE
238935_at	RPS27L	384	287	4	4959	2e-05	0.48118	0.01	TRUE
225460_at	SEC22C	384	1100	209	3502	1e-05	0.4813	0.01	TRUE
225684_at	SKA2	384	1399	307	11741	1e-05	2.07714	0.01	TRUE
216092_s_at	SLC7A8	1679	809	116	7709	0	0.4817	0.01	TRUE
213512_at	C14orf79	1679	157	9	1038	0	0.48174	0.01	TRUE
208896_at	DDX18	1679	666	8	1849	0	2.07571	0.01	TRUE
219363_s_at	MTERFD1	1679	765	91	4265	0	2.07521	0.01	TRUE
212818_s_at	ASB1	1679	304	35	3314	0	0.482	0.01	TRUE
224637_at	OST4	384	5364	275	11372	0	2.07365	0.01	TRUE
225369_at	ESAM	384	199	4	1027	1e-05	0.48242	0.01	TRUE
229050_s_at	SNHG7	384	601	127	2338	0	0.48245	0.01	TRUE
219787_s_at	ECT2	1679	366	4	5045	0	2.07273	0.01	TRUE
228049_x_at	SNHG19	384	3442	611	15657	0.00011	0.48253	0.05	TRUE
217987_at	ASNSD1	1679	1162	219	3404	0	2.07219	0.01	TRUE
225698_at	EPB41L4A-AS1	384	1176	425	5517	0	0.48262	0.01	TRUE
243629_x_at	MFI2-AS1	384	197	22	1814	1e-05	0.48262	0.01	TRUE
226923_at	SCFD2	384	636	306	2486	8e-05	2.07165	0.02	TRUE
221840_at	PTPRE	1679	491	95	3297	0	0.48275	0.01	TRUE
218350_s_at	GMNN	1679	837	106	9721	0	2.07037	0.01	TRUE
200840_at	KARS	1679	4718	308	17695	0	2.07019	0.01	TRUE
222848_at	CENPK	384	248	12	1307	0	2.06891	0.01	TRUE
203292_s_at	VPS11	1679	542	78	1758	0	0.48335	0.01	TRUE
1558703_at	SLC46A1	384	283	20	2209	1e-05	0.48339	0.01	TRUE
226590_at	ZNF618	384	370	95	1188	6e-05	0.48346	0.02	TRUE
205281_s_at	PIGA	1679	259	9	1249	0	2.06752	0.01	TRUE
225007_at	G3BP1	384	1449	537	5532	1e-05	0.48368	0.01	TRUE
226474_at	NLRC5	384	316	76	3629	1e-05	0.48372	0.01	TRUE
219086_at	ZNF839	1679	219	41	2136	0	0.48406	0.01	TRUE
226364_at	HIP1	384	531	111	2085	1e-05	0.48424	0.01	TRUE
244103_at	SDE2	384	1608	247	7057	3e-05	0.48429	0.01	TRUE
202266_at	TTRAP	1679	1994	92	13255	0	2.06447	0.01	TRUE
201331_s_at	STAT6	1679	1543	181	7284	0	0.48441	0.01	TRUE
202535_at	FADD	1679	951	75	10116	0	2.06345	0.01	TRUE
226157_at	TFDP2	384	435	165	1878	1e-05	0.48476	0.01	TRUE
225992_at	MLLT10	384	552	79	1909	0	0.48477	0.01	TRUE
226068_at	SYK	384	465	19	1665	0.0001	0.48484	0.02	TRUE
210247_at	SYN2	1679	118	11	3032	0	0.48489	0.01	TRUE
228836_at	SLC25A35	384	219	28	1391	1e-05	0.48499	0.01	TRUE
228751_at	CLK4	384	281	61	1320	1e-05	0.48518	0.01	TRUE
232683_s_at	PARP6	384	748	128	2997	1e-05	0.48527	0.01	TRUE
227419_x_at	PLAC9	384	244	3	1472	0.00013	0.48528	0.05	TRUE
228574_at	TMTC2	384	196	49	1537	1e-05	0.48532	0.01	TRUE
225203_at	PPP1R16A	384	405	135	2433	2e-05	0.48533	0.01	TRUE
205443_at	SNAPC1	1679	250	9	1127	0	2.05978	0.01	TRUE
219034_at	C15orf30	1679	391	41	4491	0	0.48559	0.01	TRUE
203756_at	ARHGEF17	1679	258	22	2346	0	0.48573	0.01	TRUE
228120_at	AGO1	384	264	85	1988	1e-05	0.48575	0.01	TRUE
204033_at	TRIP13	1679	665	44	8890	0	2.05861	0.01	TRUE
243594_x_at	SPIRE2	384	121	8	2235	1e-05	0.48578	0.01	TRUE
229720_at	BAG1	384	301	41	4257	1e-05	0.4858	0.01	TRUE
219030_at	TPRKB	1679	1344	193	4217	0	2.05821	0.01	TRUE
215766_at	GSTA1	1679	242	15	3445	0	0.486	0.01	TRUE
205644_s_at	SNRPG	1679	5359	494	22564	0	2.05749	0.01	TRUE
200086_s_at	COX4I1	1679	4853	1150	15567	0	2.05743	0.01	TRUE
227772_at	LATS1	384	816	130	3309	6e-05	0.48606	0.01	TRUE
204294_at	AMT	1679	335	21	2511	0	0.48614	0.01	TRUE
200873_s_at	CCT8	1679	4694	59	18008	0	2.0569	0.01	TRUE
223170_at	TMEM98	384	1011	37	2978	6e-05	0.48619	0.01	TRUE
224450_s_at	RIOK1	384	503	157	2518	1e-05	2.05555	0.01	TRUE
218741_at	CENPM	1679	114	5	1139	0	2.0555	0.01	TRUE
1552289_a_at	CILP2	384	154	11	2799	1e-05	0.48651	0.01	TRUE
209197_at	SYT11	1679	166	8	2949	0	0.48664	0.01	TRUE
226916_x_at	DPP9	384	204	56	2505	1e-05	0.48673	0.01	TRUE
221864_at	ORAI3	1679	869	185	3916	0	0.48674	0.01	TRUE
227373_at	ATXN1L	384	766	289	2907	1e-05	0.48676	0.01	TRUE
202763_at	apopain	1679	567	43	1933	0	2.05439	0.01	TRUE
200052_s_at	ILF2	1679	2977	310	13779	0	2.0542	0.01	TRUE
221221_s_at	KLHL3	1679	207	6	2451	0	0.48736	0.01	TRUE
227876_at	ARHGAP39	384	179	31	1270	1e-05	0.48744	0.01	TRUE
227319_at	KLHL36	384	546	119	2784	1e-05	0.48745	0.01	TRUE
226508_at	PHC3	384	1916	408	7826	2e-05	0.48787	0.01	TRUE
222388_s_at	VPS35	384	2178	590	8561	5e-05	2.04956	0.01	TRUE
218920_at	FLJ10404	1679	674	89	5598	0	0.48791	0.01	TRUE
225538_at	ZCCHC9	384	545	92	1138	1e-05	2.04953	0.01	TRUE
223307_at	CDCA3	384	535	59	2264	1e-05	2.04953	0.01	TRUE
223095_at	MARVELD1	384	504	142	2793	2e-05	0.48792	0.02	TRUE
229257_at	TNRC18P1	384	186	70	1093	1e-05	0.48798	0.01	TRUE
226406_at	C18orf25	384	618	137	3080	1e-05	0.48805	0.01	TRUE
215548_s_at	STXBP1L2	1679	1220	91	3598	0	2.04875	0.01	TRUE
225870_s_at	TRAPPC5	384	815	107	3483	0.00023	2.04837	0.02	TRUE
204650_s_at	APBB3	1679	330	49	2633	0	0.4882	0.01	TRUE
55705_at	C19orf22	1679	2282	730	35740	0	0.48835	0.01	TRUE
228351_at	HEATR1	384	257	58	1007	1e-05	0.48836	0.01	TRUE
226796_at	ABHD15	384	214	34	1029	1e-05	0.48836	0.01	TRUE
224842_at	SMG1	384	1985	503	6179	1e-05	0.48844	0.01	TRUE
224591_at	HP1BP3	384	4030	1021	10454	2e-05	0.48854	0.01	TRUE
218003_s_at	FKBP3	1679	2251	293	12689	0	2.04688	0.01	TRUE
214180_at	MAN1C1	1679	321	67	2210	0	0.48858	0.01	TRUE
229432_at	NAGS	384	177	6	3556	0.00015	0.48868	0.02	TRUE
205998_x_at	CYP3A4	1679	190	4	6029	0	0.48871	0.01	TRUE
223475_at	CRISPLD1	384	290	12	41690	1e-05	0.48876	0.01	TRUE
203202_at	KRR1	1679	1013	28	5015	0	2.04587	0.01	TRUE
203465_at	RLX1	1679	557	5	2047	0	2.04566	0.01	TRUE
213185_at	KIAA0556	1679	707	137	3488	0	0.48886	0.01	TRUE
209714_s_at	CDKN3	1679	608	6	3817	0	2.04556	0.01	TRUE
203893_at	TAFIID32	1679	1283	27	4501	0	2.04539	0.01	TRUE
235352_at	MR1	384	368	24	1903	1e-05	0.48905	0.01	TRUE
226129_at	FAM83H	384	1141	225	7070	2e-05	0.48906	0.01	TRUE
225886_at	DDX5	384	810	197	3054	3e-05	0.48913	0.01	TRUE
225562_at	RASA3	384	184	26	1197	2e-05	0.48914	0.01	TRUE
228073_at	NANP	384	325	59	1258	0.00031	2.04413	0.05	TRUE
219197_s_at	SCUBE2	1679	1714	14	39744	0	0.48932	0.01	TRUE
225499_at	RALGAPA2	384	372	95	1909	1e-05	0.48933	0.01	TRUE
227874_at	EMCN	384	168	4	1084	1e-05	0.48966	0.01	TRUE
219687_at	ski	1679	409	8	1100	0	0.48968	0.01	TRUE
229222_at	ACSS3	384	178	15	1739	1e-05	0.48968	0.01	TRUE
226244_at	CLEC14A	384	209	3	1028	0.0001	0.4899	0.05	TRUE
225904_at	CCSAP	384	842	26	4317	1e-05	2.04106	0.01	TRUE
214436_at	FBXL2	1679	313	28	1913	0	0.49001	0.01	TRUE
235810_at	ZNF182	384	310	62	1181	3e-05	0.49001	0.01	TRUE
202945_at	FPGS	1679	434	37	2129	0	0.49009	0.01	TRUE
230792_at	FAAH2	384	275	109	1187	1e-05	0.49019	0.01	TRUE
218780_at	HOOK2	1679	625	43	7175	0	0.49027	0.01	TRUE
234979_at	BCDIN3D	384	363	68	1083	0.00043	0.4904	0.05	TRUE
226189_at	ITGB8	384	1120	2	12742	0.00014	0.49041	0.05	TRUE
219173_at	MYO15BP	1679	236	4	2310	0	0.49043	0.01	TRUE
205794_s_at	NOVA1	1679	229	7	8847	0	0.49044	0.01	TRUE
226497_s_at	FLT1	384	204	34	1334	1e-05	0.49045	0.01	TRUE
211762_s_at	KPNA2	1679	1979	118	16386	0	2.03862	0.01	TRUE
210069_at	CHKB-CPT1B	1679	274	8	3687	0	0.49061	0.01	TRUE
226428_at	TNPO2	384	453	108	2349	3e-05	0.49082	0.01	TRUE
203445_s_at	CTDSP2	1679	2903	694	11051	0	0.49085	0.01	TRUE
206453_s_at	NDRG2	1679	591	38	12603	0	0.49093	0.01	TRUE
213118_at	UHRF1BP1L	1679	354	12	1698	0	2.03656	0.01	TRUE
203996_s_at	C21orf2	1679	143	10	1468	0	0.49109	0.01	TRUE
210794_s_at	MEG3	1679	122	3	2992	0	0.49109	0.01	TRUE
225382_at	ZNF275	384	319	73	1561	1e-05	0.49112	0.01	TRUE
223112_s_at	NDUFB10	384	2868	422	10126	0.00026	2.03483	0.05	TRUE
226041_at	NAPEPLD	384	452	59	1407	5e-05	0.49159	0.01	TRUE
1552257_a_at	TTLL12	384	1371	340	6929	8e-05	0.49165	0.05	TRUE
202882_x_at	RARG-1	1679	2627	115	12318	0	2.03369	0.01	TRUE
225845_at	ZBTB44	384	1717	295	7501	0.0001	0.49174	0.02	TRUE
212948_at	CAMTA2	1679	366	76	1641	0	0.49179	0.01	TRUE
219413_at	ACBD4	1679	291	16	1484	0	0.49183	0.01	TRUE
222998_at	MAF1	384	1143	333	5455	1e-05	0.49191	0.01	TRUE
229538_s_at	IQGAP3	384	223	14	1521	0.00011	2.03274	0.01	TRUE
226742_at	SAR1B	384	918	251	3340	2e-05	0.49199	0.02	TRUE
202776_at	DNTTIP2	1679	1578	226	11095	0	2.03225	0.01	TRUE
224695_at	CNOT11	384	1092	479	2481	1e-05	0.49218	0.01	TRUE
204735_at	PDE4A	1679	428	65	3883	0	0.49238	0.01	TRUE
228479_at	SOAT1	384	569	120	2421	1e-05	0.49241	0.01	TRUE
218471_s_at	BBS1	1679	809	142	11758	0	0.4925	0.01	TRUE
201202_at	PCNA	1679	1966	111	14475	0	2.02982	0.01	TRUE
243704_at	GPATCH2	384	192	9	2101	0.00013	0.49304	0.02	TRUE
224894_at	YAP1	384	2306	173	5531	0.00035	0.49316	0.05	TRUE
225501_at	PHF6	384	1128	111	3005	1e-05	2.02629	0.01	TRUE
224414_s_at	CARD6	384	322	20	1078	7e-05	0.49356	0.02	TRUE
204274_at	EBAG9	1679	2013	59	16633	0	2.02529	0.01	TRUE
202209_at	LSM3	1679	2304	222	14828	0	2.02515	0.01	TRUE
226846_at	PHYHD1	384	185	5	1823	2e-05	0.49393	0.01	TRUE
228065_at	BCL9L	384	291	44	1588	1e-05	0.49394	0.01	TRUE
226422_at	ERGIC2	384	2363	375	5492	1e-05	2.02444	0.01	TRUE
1553622_a_at	FSIP1	384	751	1	3934	2e-05	2.02427	0.01	TRUE
213007_at	FANCI	1679	462	16	3654	0	2.0233	0.01	TRUE
204026_s_at	ZWINT	1679	1451	211	7718	0	2.02315	0.01	TRUE
201217_x_at	RPL3	1679	42566	166	99483	0	0.49434	0.01	TRUE
225492_at	TMEM33	384	1528	287	4653	1e-05	2.02191	0.01	TRUE
207705_s_at	NINL	1679	313	60	3250	0	0.49468	0.01	TRUE
201694_s_at	EGR1	1679	2387	140	15486	0	0.49491	0.01	TRUE
226982_at	ELL2	384	384	10	2342	1e-05	0.49496	0.01	TRUE
218875_s_at	FBXO5	1679	121	5	2187	0	2.0201	0.01	TRUE
212038_s_at	VDAC1	1679	3296	363	11481	0	2.01997	0.01	TRUE
212981_s_at	FAM115A	1679	514	5	3440	0	2.0195	0.01	TRUE
227220_at	NFXL1	384	473	54	1425	3e-05	2.01942	0.01	TRUE
225212_at	SLC25A25	384	261	55	1709	1e-05	0.4952	0.01	TRUE
218235_s_at	UTP11L	1679	805	42	2564	0	2.01919	0.01	TRUE
227187_at	CBLL1	384	863	172	2855	0.00011	0.49525	0.05	TRUE
225913_at	PEAK1	384	718	299	2890	2e-05	0.4956	0.01	TRUE
226140_s_at	OTUD1	384	920	31	5438	3e-05	0.4958	0.01	TRUE
206217_at	ED1-A2	1679	102	3	2140	0	0.4959	0.01	TRUE
225315_at	MRPL21	384	876	152	6037	1e-05	2.01622	0.01	TRUE
225096_at	COPRS	384	2024	571	8043	0.00015	0.49599	0.05	TRUE
224910_at	CARHSP1	384	447	124	1409	4e-05	0.49599	0.02	TRUE
225108_at	AGPS	384	294	68	1655	1e-05	0.49605	0.01	TRUE
1598_g_at	GAS6	1679	1441	163	17104	0	0.49608	0.01	TRUE
228791_at	ARPIN	384	431	57	2218	3e-05	0.49613	0.01	TRUE
230863_at	LRP2	384	452	3	7712	1e-05	0.49618	0.01	TRUE
209507_at	RPA3	1679	1776	63	7689	0	2.01497	0.01	TRUE
225564_at	SPATA13	384	729	185	2710	1e-05	0.4963	0.01	TRUE
203168_at	ATF6B	1679	227	13	3103	0	0.4963	0.01	TRUE
218931_at	RAB17	1679	587	26	1928	0	0.49638	0.01	TRUE
217956_s_at	ENOPH1	1679	1466	181	5825	0	2.01394	0.01	TRUE
223649_s_at	SLC25A39	384	1431	175	4574	3e-05	0.49663	0.01	TRUE
204767_s_at	FEN-1	1679	800	48	5451	0	2.01335	0.01	TRUE
228175_at	SLC4A8	384	212	14	2920	1e-05	0.49675	0.01	TRUE
225838_at	EPC2	384	532	162	1658	1e-05	0.49686	0.01	TRUE
231270_at	CA13	384	122	3	1471	1e-05	0.49687	0.01	TRUE
227697_at	SOCS3	384	644	70	5895	1e-05	0.497	0.01	TRUE
224892_at	BLOC1S6	384	2441	739	5633	0.00023	0.49714	0.02	TRUE
218650_at	DGCR8	1679	414	58	2254	0	0.49714	0.01	TRUE
244828_x_at	NAF1	384	517	51	3122	0.00023	0.49716	0.05	TRUE
220212_s_at	THADA	1679	361	22	1143	0	0.49722	0.01	TRUE
214672_at	TTLL5	1679	474	199	1374	0	0.49727	0.01	TRUE
205776_at	FMO5	1679	352	4	4873	0	0.49729	0.01	TRUE
223251_s_at	ANKRD10	384	554	89	8122	2e-05	0.49746	0.02	TRUE
227376_at	GLI3	384	1862	100	13054	0.0004	0.49754	0.05	TRUE
204718_at	EPHB6	1679	122	11	3330	0	0.49764	0.01	TRUE
226208_at	ZSWIM6	384	1030	276	6175	1e-05	0.49777	0.01	TRUE
226269_at	GDAP1	384	227	20	11748	2e-05	0.49784	0.01	TRUE
223571_at	C1QTNF6	384	190	3	1229	0.00013	0.49784	0.05	TRUE
228554_at	PGR	384	487	6	17903	2e-05	0.49801	0.01	TRUE
225411_at	TMEM87B	384	1081	154	2512	1e-05	2.00727	0.01	TRUE
206257_at	CCDC9	1679	277	57	5078	0	0.4984	0.01	TRUE
225112_at	ABI2	384	793	236	3277	2e-05	0.49854	0.01	TRUE
227110_at	HNRNPC	384	639	73	1675	2e-05	0.49866	0.01	TRUE
209019_s_at	PINK1	1679	762	151	2525	0	0.49869	0.01	TRUE
204398_s_at	EML2	1679	522	86	4182	0	0.49893	0.01	TRUE
200812_at	CCT7	1679	2468	57	7853	0	2.00382	0.01	TRUE
200703_at	LC8	1679	8460	107	27461	0	2.00317	0.01	TRUE
225796_at	PXK	384	369	82	1233	3e-05	0.49925	0.02	TRUE
224468_s_at	C19orf48	384	426	67	5337	4e-05	2.00296	0.01	TRUE
222277_at	PCOTH	1679	131	5	1498	0	0.49932	0.01	TRUE
204475_at	MMP1	1679	289	1	68831	0	2.00253	0.01	TRUE
213028_at	NFRKB	1679	353	27	1233	0	0.49947	0.01	TRUE
1559584_a_at	C16orf54	384	130	0	3476	2e-05	0.49955	0.01	TRUE
223282_at	TSHZ1	384	709	109	3879	6e-05	0.49979	0.01	TRUE
233186_s_at	BANP	384	437	195	1396	2e-05	0.49987	0.01	TRUE
228181_at	SLC30A1	384	188	2	1587	1e-05	0.49987	0.01	TRUE
204861_s_at	NAIP	1679	178	8	4982	0	0.49988	0.01	TRUE
207919_at	ART1	1679	100	3	3208	0	0.49989	0.01	TRUE
206214_at	PLA2G7	1679	208	6	3244	0	2.00022	0.01	TRUE
227872_at	POLR3A	384	313	84	2644	0.0001	0.50012	0.01	TRUE
225309_at	PHF5A	384	860	250	3036	5e-05	1.99877	0.01	TRUE
224445_s_at	ZFYVE21	384	1405	474	4299	1e-05	0.50033	0.01	TRUE
227727_at	MRGPRF	384	136	12	1147	1e-05	0.50034	0.01	TRUE
205427_at	ZNF354A	1679	327	13	1076	0	1.99808	0.01	TRUE
208094_s_at	CCDC130	1679	342	61	1525	0	0.50056	0.01	TRUE
204444_at	KIF11	1679	309	3	1660	0	1.99774	0.01	TRUE
225726_s_at	PLEKHH1	384	395	64	3271	1e-05	0.50057	0.01	TRUE
222602_at	UBA6	384	1117	196	2757	2e-05	1.99772	0.01	TRUE
221570_s_at	METTL5	1679	2411	44	9404	0	1.99759	0.01	TRUE
224887_at	GNPTG	384	743	281	2346	2e-05	0.50061	0.01	TRUE
224657_at	ERRFI1	384	1184	278	5907	1e-05	0.50098	0.01	TRUE
57532_at	DVL2	1679	455	139	2008	0	0.50122	0.01	TRUE
228335_at	CLDN11	384	157	6	4199	3e-05	0.50135	0.01	TRUE
203146_s_at	GABBR1	1679	354	5	3430	0	0.5014	0.01	TRUE
227061_at	LINC01279	384	921	15	7691	9e-05	0.50158	0.02	TRUE
218301_at	RNPEPL1	1679	236	11	1616	0	0.50166	0.01	TRUE
218622_at	NUP37	1679	875	109	3409	0	1.99311	0.01	TRUE
201326_at	CCT6A	1679	1515	43	10308	0	1.99303	0.01	TRUE
200843_s_at	EARS	1679	1829	335	7518	0	1.99292	0.01	TRUE
225592_at	NRM	384	534	240	2085	2e-05	0.50186	0.01	TRUE
210028_s_at	ORC3L	1679	693	15	1876	0	1.99234	0.01	TRUE
205130_at	RAGE	1679	314	8	2523	0	0.50206	0.01	TRUE
221931_s_at	SEH1L	1679	1203	138	9559	0	1.9916	0.01	TRUE
222652_s_at	GLYR1	384	295	77	2246	2e-05	0.50217	0.01	TRUE
235944_at	HMCN1	384	547	2	4130	0.00012	0.50228	0.02	TRUE
218914_at	C1orf66	1679	353	26	2061	0	0.50228	0.01	TRUE
202808_at	C10orf26	1679	1762	400	4563	0	0.50233	0.01	TRUE
217773_s_at	NDUFA4	1679	6619	113	31498	0	1.9904	0.01	TRUE
219992_at	NKB	1679	151	4	3639	0	0.50248	0.01	TRUE
220036_s_at	LMBR1L	1679	374	86	1843	0	0.50253	0.01	TRUE
203175_at	RHOG	1679	1110	273	4363	0	0.50254	0.01	TRUE
221402_at	OR16-36	1679	130	4	3723	0	0.50261	0.01	TRUE
230593_at	GRIK3	384	123	4	1089	2e-05	0.50261	0.01	TRUE
216699_s_at	KLK1	1679	143	5	2361	0	0.50262	0.01	TRUE
228282_at	MFSD8	384	477	74	1134	5e-05	0.50263	0.02	TRUE
218380_at	NAC	1679	230	4	2010	0	0.50263	0.01	TRUE
206586_at	CB2	1679	132	4	3995	0	0.50271	0.01	TRUE
227334_at	USP54	384	495	203	2162	3e-05	0.50273	0.01	TRUE
202081_at	IER2	1679	3992	529	26995	0	0.50296	0.01	TRUE
213347_x_at	RPS4	1679	32914	1141	96421	0	0.50318	0.01	TRUE
227780_s_at	ECSCR	384	308	34	1316	0.00021	0.50322	0.05	TRUE
202268_s_at	NAE1	1679	1756	98	6802	0	1.98707	0.01	TRUE
44696_at	TBC1D13	1679	413	157	3000	0	0.5033	0.01	TRUE
218012_at	TSPYL2	1679	411	68	2663	0	0.50336	0.01	TRUE
223405_at	NPL	384	406	28	1499	2e-05	0.50339	0.02	TRUE
227641_at	FBXL16	384	819	128	22615	3e-05	0.50349	0.01	TRUE
201252_at	PSMC4	1679	1018	16	5802	0	1.9859	0.01	TRUE
224825_at	DNTTIP1	384	452	69	1407	0.00021	1.98587	0.05	TRUE
217940_s_at	CARKD	1679	1403	144	32934	0	0.50356	0.01	TRUE
235327_x_at	UBXN2A	384	1737	485	17107	4e-05	0.50374	0.01	TRUE
227710_s_at	TPT1-AS1	384	135	3	1233	3e-05	0.50374	0.01	TRUE
228332_s_at	C11orf31	384	4672	956	15845	0.0001	1.98498	0.02	TRUE
202298_at	NDUFA1	1679	6123	229	19641	0	1.98487	0.01	TRUE
212419_at	C10orf56	1679	1252	95	6034	0	0.50382	0.01	TRUE
202911_at	MSH6	1679	1508	199	5147	0	1.98481	0.01	TRUE
203663_s_at	COX5A	1679	4420	48	24071	0	1.98471	0.01	TRUE
225310_at	RBMX	384	2463	407	7124	8e-05	0.50387	0.05	TRUE
210252_s_at	MADD	1679	438	53	1837	0	0.50387	0.01	TRUE
227119_at	CNOT6L	384	412	151	1888	2e-05	0.50415	0.01	TRUE
202634_at	POLR2K	1679	962	129	10533	0	1.98333	0.01	TRUE
203063_at	PPM1F	1679	452	22	1665	0	0.50422	0.01	TRUE
201098_at	COPB2	1679	2903	692	18021	0	1.9832	0.01	TRUE
212326_at	VPS13D	1679	276	27	1434	0	0.50427	0.01	TRUE
229535_at	PTPMT1	384	241	92	1186	2e-05	0.50429	0.01	TRUE
225040_s_at	RPE	384	724	156	2864	0.00015	1.98296	0.05	TRUE
226238_at	MCEE	384	506	112	1405	2e-05	1.98262	0.01	TRUE
233106_at	FRMD6-AS1	384	166	2	2324	2e-05	0.50439	0.01	TRUE
235427_at	CFLAR	384	346	69	1321	0.00029	0.50449	0.05	TRUE
203276_at	LMNB1	1679	339	10	4226	0	1.98193	0.01	TRUE
228776_at	GJC1	384	393	71	1680	5e-05	0.50464	0.01	TRUE
205011_at	VWA5A	1679	729	15	9011	0	0.50465	0.01	TRUE
225797_at	MRPL54	384	1070	223	2738	2e-05	1.98136	0.01	TRUE
220446_s_at	CHST4	1679	114	3	3071	0	0.50472	0.01	TRUE
213283_s_at	SALL2	1679	781	69	3597	0	0.50473	0.01	TRUE
227531_at	CLOCK	384	1099	374	5067	2e-05	1.98022	0.01	TRUE
202244_at	PSMB4	1679	5507	43	19053	0	1.98021	0.01	TRUE
225475_at	MIER1	384	971	275	1972	0.00017	0.5052	0.05	TRUE
232510_s_at	DPP3	384	945	236	7307	2e-05	1.97934	0.01	TRUE
224763_at	LOC100506548	384	231	65	1998	4e-05	0.50528	0.01	TRUE
225342_at	AK4	384	1411	46	5380	4e-05	1.97902	0.02	TRUE
225563_at	PAN3	384	2270	758	5834	3e-05	0.50542	0.01	TRUE
223420_at	DNAJC14	384	506	108	1584	3e-05	0.50564	0.01	TRUE
222631_at	PI4K2B	384	654	102	1426	2e-05	1.97765	0.01	TRUE
219916_s_at	RNF39	1679	149	9	3798	0	0.50567	0.01	TRUE
219218_at	BAHCC1	1679	155	4	1008	0	0.50569	0.01	TRUE
227134_at	SYTL1	384	878	120	3619	2e-05	0.50574	0.01	TRUE
205752_s_at	GSTM5	1679	208	7	4528	0	0.50574	0.01	TRUE
228365_at	CPNE8	384	137	10	1067	2e-05	0.50579	0.01	TRUE
201275_at	FDPS	1679	1553	181	11699	0	1.97698	0.01	TRUE
227476_at	LPGAT1	384	488	211	2001	4e-05	0.50585	0.02	TRUE
224780_at	RBM17	384	609	204	1923	2e-05	0.50589	0.01	TRUE
226018_at	MTURN	384	176	17	1647	2e-05	0.50593	0.01	TRUE
219883_at	C11orf20	1679	102	4	2998	0	0.50598	0.01	TRUE
224709_s_at	CDC42SE2	384	2202	135	6255	2e-05	1.97628	0.01	TRUE
228868_x_at	CDT1	384	274	9	1656	2e-05	1.97622	0.01	TRUE
200642_at	SOD1	1679	10734	313	26266	0	1.97617	0.01	TRUE
219897_at	RNF122	1679	177	7	5119	0	0.50608	0.01	TRUE
218549_s_at	FAM82B	1679	679	89	3668	0	1.97561	0.01	TRUE
204934_s_at	HPN	1679	366	9	4871	0	0.50627	0.01	TRUE
227239_at	FAM126A	384	435	77	2969	2e-05	0.50646	0.01	TRUE
227667_at	CUEDC1	384	389	58	2475	4e-05	0.50658	0.02	TRUE
229232_at	LRRC57	384	504	67	1077	0.00023	0.50676	0.05	TRUE
202768_at	FOSB	1679	319	3	19701	0	0.50677	0.01	TRUE
213097_s_at	ZUO1	1679	1089	34	5710	0	1.97299	0.01	TRUE
205690_s_at	BUD31	1679	1628	182	4930	0	1.97296	0.01	TRUE
226875_at	DOCK11	384	530	19	2120	2e-05	1.9729	0.01	TRUE
225477_s_at	NR2C2	384	1173	231	3369	4e-05	0.50689	0.01	TRUE
212852_s_at	TROVE2	1679	3752	421	15471	0	1.97241	0.01	TRUE
200786_at	Z	1679	3437	253	11784	0	1.97238	0.01	TRUE
204950_at	CARD8	1679	296	73	2337	0	0.50706	0.01	TRUE
1553978_at	MEF2BNB	384	576	90	2483	4e-05	0.50707	0.01	TRUE
209408_at	KIF2C	1679	437	14	3746	0	1.97207	0.01	TRUE
220135_s_at	SLC7A9	1679	141	6	4387	0	0.50717	0.01	TRUE
227124_at	SMIM13	384	556	99	2281	4e-05	1.97161	0.01	TRUE
228760_at	SRSF8	384	528	149	1867	2e-05	0.5072	0.01	TRUE
238624_at	LOC102724517	384	160	12	1775	7e-05	0.50752	0.02	TRUE
213332_at	PAPPA2	1679	119	6	4370	0	0.50767	0.01	TRUE
223316_at	CCDC3	384	234	18	4384	4e-05	0.50799	0.05	TRUE
226473_at	CBX2	384	270	9	2297	3e-05	1.96831	0.01	TRUE
208723_at	USP11	1679	962	47	4709	0	0.50811	0.01	TRUE
214039_s_at	LAPTM4B	1679	6651	385	59986	0	1.96804	0.01	TRUE
226394_at	MARCH5	384	504	121	1770	0.00028	0.50826	0.05	TRUE
221614_s_at	RPH3AL	1679	188	5	1413	0	0.50829	0.01	TRUE
234725_s_at	SEMA4B	384	1085	185	9314	2e-05	0.50831	0.01	TRUE
219542_at	NEK11	1679	353	60	2430	0	0.50841	0.01	TRUE
200783_s_at	PP17	1679	627	14	3928	0	1.96672	0.01	TRUE
226327_at	ZNF507	384	500	36	1323	5e-05	0.50847	0.01	TRUE
207469_s_at	PIR	1679	210	9	3674	0	1.96635	0.01	TRUE
235486_at	KIAA1549L	384	122	4	1850	2e-05	0.50873	0.01	TRUE
202954_at	UBE2C	1679	1360	100	9486	0	1.96517	0.01	TRUE
218634_at	PHLDA3	1679	460	53	3008	0	0.50892	0.01	TRUE
226225_at	MCC	384	442	60	2878	2e-05	0.50903	0.01	TRUE
220341_s_at	C5orf45	1679	310	27	1614	0	0.50924	0.01	TRUE
1554149_at	CLDND1	384	1359	281	2438	5e-05	1.9637	0.02	TRUE
226108_at	ZC3H18	384	229	79	1148	6e-05	0.50925	0.05	TRUE
211764_s_at	UBE2D1	1679	467	7	2979	0	1.96359	0.01	TRUE
213034_at	QSK	1679	619	96	4534	0	0.50939	0.01	TRUE
225781_at	MAPK9	384	464	164	2237	3e-05	0.50942	0.02	TRUE
206766_at	ITGA10	1679	198	14	2498	0	0.50943	0.01	TRUE
219357_at	GTPBP1	1679	519	24	2156	0	0.50949	0.01	TRUE
243539_at	KIAA1841	384	332	64	1345	2e-05	0.50952	0.01	TRUE
229499_at	CAPN13	384	249	3	4310	5e-05	0.50974	0.05	TRUE
202043_s_at	SMS	1679	1493	171	10520	0	1.96136	0.01	TRUE
210970_s_at	IBTK	1679	978	24	3890	0	1.96131	0.01	TRUE
201614_s_at	INO80H	1679	692	6	2229	0	1.96122	0.01	TRUE
231807_at	KIAA1217	384	1054	250	4495	3e-05	0.50994	0.01	TRUE
226753_at	FAM76B	384	539	93	1606	0.00015	0.51006	0.02	TRUE
209233_at	EMG1	1679	1233	125	7424	0	1.96053	0.01	TRUE
229418_at	FAM222B	384	289	76	1783	3e-05	0.51008	0.01	TRUE
225146_at	FAM219A	384	274	50	1384	3e-05	0.51012	0.01	TRUE
225578_at	MZT1	384	1025	120	2935	2e-05	1.96007	0.02	TRUE
201532_at	PSMA3	1679	3158	84	10655	0	1.95981	0.01	TRUE
212614_at	ARID5B	1679	2491	106	6988	0	0.5103	0.01	TRUE
203667_at	TBCA	1679	5867	641	14609	0	1.95955	0.01	TRUE
218577_at	LRRC40	1679	838	45	2660	0	1.95945	0.01	TRUE
213861_s_at	FAM119B	1679	370	53	3211	0	0.51038	0.01	TRUE
230027_s_at	MRPL43	384	852	21	2022	3e-05	1.95894	0.01	TRUE
205235_s_at	MPP1	1679	261	5	1932	0	1.95881	0.01	TRUE
204511_at	FARP2	1679	228	9	2015	0	0.51071	0.01	TRUE
209875_s_at	SPP1	1679	6291	17	46077	0	1.958	0.01	TRUE
203385_at	DGK-alpha	1679	438	83	3892	0	0.51078	0.01	TRUE
226181_at	TUBE1	384	249	6	1522	5e-05	0.51078	0.01	TRUE
226170_at	EYA3	384	735	317	2401	6e-05	0.51089	0.05	TRUE
226861_at	ASB8	384	609	259	1651	3e-05	0.5111	0.02	TRUE
201906_s_at	HYA22	1679	991	27	4119	0	0.51112	0.01	TRUE
201603_at	PPP1R12A	1679	1215	30	4762	0	1.95633	0.01	TRUE
202854_at	HPRT1	1679	2191	358	8019	0	1.95631	0.01	TRUE
213103_at	STARD13	1679	400	11	2397	0	0.5112	0.01	TRUE
217207_s_at	BTNL3	1679	138	13	3706	0	0.51123	0.01	TRUE
203407_at	PPL	1679	445	18	3653	0	0.51132	0.01	TRUE
227081_at	DNALI1	384	424	2	2449	3e-05	0.51132	0.02	TRUE
223640_at	HCST	384	245	56	1054	2e-05	0.51139	0.01	TRUE
221509_at	DENR	1679	2297	545	10340	0	1.95529	0.01	TRUE
208578_at	SNS	1679	113	2	4362	0	0.51154	0.01	TRUE
222867_s_at	MED31	384	548	15	2129	4e-05	1.95457	0.01	TRUE
229127_at	JAM2	384	127	22	2195	5e-05	0.51178	0.05	TRUE
203022_at	RNASEH2A	1679	761	141	3706	0	1.95395	0.01	TRUE
201474_s_at	ITGA3	1679	226	11	2515	0	0.51179	0.01	TRUE
222005_s_at	GNG3	1679	120	3	8752	0	0.5119	0.01	TRUE
226047_at	MRVI1	384	360	5	2463	2e-05	0.51198	0.01	TRUE
200627_at	PTGES3	1679	8817	305	18839	0	1.95304	0.01	TRUE
229796_at	SIX4	384	508	7	3409	3e-05	1.95292	0.01	TRUE
225673_at	MYADM	384	4557	1005	18698	6e-05	0.51209	0.02	TRUE
212266_s_at	SFRS5	1679	4633	245	25233	0	0.51215	0.01	TRUE
203621_at	NDUFB5	1679	3887	407	16147	0	1.95221	0.01	TRUE
204559_s_at	LSM7	1679	1793	5	7140	0	1.95179	0.01	TRUE
219539_at	GEMIN6	1679	584	35	1970	0	1.95179	0.01	TRUE
225102_at	MGLL	384	675	126	18987	4e-05	0.51244	0.01	TRUE
224467_s_at	PDCD2L	384	277	39	1098	0.00014	1.95028	0.02	TRUE
223120_at	FUCA2	384	931	142	5114	3e-05	1.95022	0.01	TRUE
222459_at	AKIRIN1	384	501	64	2722	3e-05	0.51277	0.01	TRUE
225908_at	IAH1	384	1416	241	3434	3e-05	1.9498	0.01	TRUE
201330_at	RARS	1679	1456	111	6388	0	1.94954	0.01	TRUE
225891_at	TPRN	384	346	15	1111	5e-05	0.51329	0.01	TRUE
222521_x_at	NDUFC2	384	555	85	3513	0.00011	0.51333	0.02	TRUE
220692_at	LOC100286937	1679	177	7	1025	0	0.51337	0.01	TRUE
203668_at	MAN2C1	1679	418	77	2766	0	0.51351	0.01	TRUE
47069_at	ARHGAP8	1679	470	78	2311	0	0.51359	0.01	TRUE
225311_at	IVD	384	736	138	6540	7e-05	0.51364	0.01	TRUE
206539_s_at	CYP4F12	1679	152	6	1854	0	0.51365	0.01	TRUE
225295_at	SLC39A10	384	886	40	3344	0.00031	1.94661	0.05	TRUE
225374_at	TMEM199	384	597	221	2578	5e-05	0.51378	0.01	TRUE
218810_at	ZC3H12A	1679	236	17	2836	0	0.5138	0.01	TRUE
218631_at	AVPI1	1679	468	119	4506	0	0.51383	0.01	TRUE
203848_at	AKAP8	1679	486	55	2055	0	0.51394	0.01	TRUE
202034_x_at	RB1CC1	1679	627	2	7481	0	1.94552	0.01	TRUE
205883_at	ZBTB16	1679	171	2	7799	0	0.51405	0.01	TRUE
211783_s_at	MTA1	1679	926	139	9529	0	0.51413	0.01	TRUE
219200_at	FASTKD3	1679	705	76	7907	0	1.94476	0.01	TRUE
225264_at	RARS2	384	1226	359	3028	7e-05	1.94465	0.01	TRUE
221453_at	G6PC2	1679	107	2	3074	0	0.51425	0.01	TRUE
223658_at	KCNK6	384	277	52	3377	3e-05	0.51432	0.02	TRUE
203839_s_at	TNK2	1679	392	39	2544	0	0.51443	0.01	TRUE
220643_s_at	FAIM	1679	380	29	2235	0	1.94378	0.01	TRUE
225444_at	UBN2	384	262	122	1908	7e-05	0.51448	0.05	TRUE
238432_at	DLGAP1-AS1	384	271	8	1282	9e-05	0.51449	0.01	TRUE
228005_at	ZXDB	384	383	22	3604	4e-05	0.5145	0.01	TRUE
204900_x_at	SAP30	1679	382	19	3734	0	1.9434	0.01	TRUE
221568_s_at	LIN-7C	1679	898	8	4222	0	1.94315	0.01	TRUE
235957_at	GRIP1	384	179	11	3509	4e-05	0.51464	0.01	TRUE
218308_at	TACC3	1679	240	7	2224	0	1.94305	0.01	TRUE
212161_at	AP2A2	1679	155	8	2435	0	0.51468	0.01	TRUE
203268_s_at	DRG2	1679	338	44	1899	0	0.51475	0.01	TRUE
218233_s_at	PRICKLE4	1679	5927	192	19778	0	1.94263	0.01	TRUE
202080_s_at	TRAK1	1679	638	34	3396	0	0.51482	0.01	TRUE
202325_s_at	ATP5J	1679	3810	80	14733	0	1.94228	0.01	TRUE
209476_at	TMX1	1679	2592	100	19196	0	1.94171	0.01	TRUE
204502_at	SAMHD1	1679	306	18	1880	0	1.94168	0.01	TRUE
227792_at	ITPRIPL2	384	2854	468	12857	3e-05	0.5151	0.01	TRUE
203593_at	CD2AP	1679	1104	12	7098	0	1.94134	0.01	TRUE
221519_at	FBXW4	1679	727	211	3104	0	0.51515	0.01	TRUE
212299_at	NEK9	1679	862	65	3140	0	0.51519	0.01	TRUE
209115_at	UBA3	1679	1768	37	6870	0	1.9408	0.01	TRUE
226487_at	FAM222A	384	121	19	1419	3e-05	0.51533	0.01	TRUE
226902_at	USP13	384	256	100	1501	4e-05	0.51569	0.01	TRUE
205894_at	ARSE	1679	102	3	1414	0	0.51571	0.01	TRUE
223477_s_at	C12orf65	384	223	70	1074	7e-05	0.51594	0.02	TRUE
226616_s_at	NDUFV3	384	1231	303	4416	0.00023	1.93784	0.02	TRUE
202958_at	PTPN9	1679	405	80	2402	0	0.51604	0.01	TRUE
206212_at	CPA2	1679	117	4	4693	0	0.51608	0.01	TRUE
202413_s_at	USP1	1679	1877	141	10404	0	1.93727	0.01	TRUE
229849_at	WIPF3	384	178	12	1083	3e-05	0.51622	0.01	TRUE
218356_at	FTSJ2	1679	837	29	7399	0	1.93704	0.01	TRUE
209189_at	FOS	1679	2342	6	25801	0	0.51628	0.01	TRUE
219209_at	Hlcd	1679	342	7	9015	0	1.93687	0.01	TRUE
203055_s_at	SUB1.5	1679	387	58	1954	0	0.51645	0.01	TRUE
1556033_at	LINC01138	384	248	24	2321	3e-05	0.5165	0.01	TRUE
203503_s_at	PEX14	1679	292	25	1223	0	0.51668	0.01	TRUE
228230_at	HELZ2	384	124	19	1055	9e-05	0.51669	0.05	TRUE
224991_at	CMIP	384	311	76	4120	9e-05	0.5168	0.05	TRUE
222817_at	HSD3B7	384	343	18	1289	5e-05	0.5169	0.01	TRUE
209643_s_at	PLD2	1679	355	40	2694	0	0.51712	0.01	TRUE
202823_at	TCEB1	1679	304	5	3816	0	1.93366	0.01	TRUE
227983_at	RILPL2	384	722	160	2091	0.00012	0.51717	0.02	TRUE
221701_s_at	STRA6	1679	201	23	2120	0	0.51717	0.01	TRUE
225853_at	GNPNAT1	384	1260	255	18504	5e-05	1.93358	0.01	TRUE
201212_at	LGMN	1679	727	21	10982	0	1.93348	0.01	TRUE
218915_at	NF2	1679	448	45	2066	0	0.51721	0.01	TRUE
218648_at	CRTC3	1679	1679	602	11118	0	0.51724	0.01	TRUE
55616_at	PGAP3	1679	741	78	4763	0	0.51758	0.01	TRUE
210185_at	CACNB1	1679	141	4	1871	0	0.51771	0.01	TRUE
205192_at	MAP3K14	1679	197	8	1935	0	0.51781	0.01	TRUE
212378_at	GART	1679	768	163	4000	0	1.93068	0.01	TRUE
230700_at	RTN4RL1	384	217	8	1147	4e-05	0.518	0.02	TRUE
226938_at	DCAF4	384	240	89	1890	6e-05	0.51805	0.05	TRUE
226072_at	FUK	384	419	104	1592	5e-05	0.51823	0.02	TRUE
239377_at	EIF1AD	384	615	234	3633	6e-05	0.51829	0.02	TRUE
219626_at	MAP7D3	1679	149	3	3648	0	0.51836	0.01	TRUE
221080_s_at	DENND1C	1679	172	18	3269	0	0.51838	0.01	TRUE
209218_at	SQLE	1679	1350	148	12039	0	1.92905	0.01	TRUE
204966_at	BAI2	1679	189	9	3035	0	0.51839	0.01	TRUE
52169_at	STRADA	1679	1024	255	5434	0	0.51841	0.01	TRUE
223061_at	CHID1	384	745	192	2169	0.00023	0.51845	0.05	TRUE
226435_at	PAPLN	384	267	33	2232	0.00014	0.5186	0.05	TRUE
208881_x_at	IDI1	1679	1774	257	18561	0	1.92818	0.01	TRUE
226905_at	FAM101B	384	827	22	4251	5e-05	0.5188	0.01	TRUE
225541_at	RPL22L1	384	1705	136	10692	6e-05	1.92731	0.01	TRUE
201608_s_at	PWP1	1679	1429	403	3171	0	1.92682	0.01	TRUE
225086_at	FAM98B	384	1152	174	3256	4e-05	1.92638	0.02	TRUE
218882_s_at	WDR3	1679	611	78	6160	0	1.92599	0.01	TRUE
212660_at	PHF15	1679	867	121	3871	0	0.51922	0.01	TRUE
214955_at	TMPRSS6	1679	181	3	3175	0	0.51925	0.01	TRUE
204068_at	KRS1	1679	995	16	7601	0	1.92575	0.01	TRUE
226175_at	TTC9C	384	431	108	1021	0.0001	1.92568	0.02	TRUE
33768_at	DMWD	1679	452	84	9149	0	0.51932	0.01	TRUE
209490_s_at	PPT2	1679	267	22	1545	0	0.5194	0.01	TRUE
218630_at	MKS1	1679	200	16	1704	0	0.51942	0.01	TRUE
200056_s_at	C1D	1679	812	34	3343	0	1.92513	0.01	TRUE
48659_at	MIIP	1679	500	180	3924	0	0.51954	0.01	TRUE
44702_at	SYDE1	1679	436	70	3417	0	0.51959	0.01	TRUE
227533_at	RALGPS2	384	1458	28	4070	7e-05	1.92452	0.05	TRUE
213521_at	PTPN18	1679	621	182	2811	0	0.51966	0.01	TRUE
227252_at	LRP10	384	519	70	1307	0.0002	0.51977	0.05	TRUE
41160_at	MBD3	1679	807	100	3387	0	0.51983	0.01	TRUE
224779_s_at	FAM96A	384	2399	334	11059	0.00024	1.92338	0.05	TRUE
208922_s_at	TAP	1679	1186	133	3652	0	0.52	0.01	TRUE
204167_at	BTD	1679	246	7	1194	0	0.52009	0.01	TRUE
210234_at	GRM4	1679	133	4	1873	0	0.5201	0.01	TRUE
223532_at	ANKRD39	384	265	62	1034	4e-05	1.92254	0.02	TRUE
219933_at	GLRX2	1679	1276	85	7253	0	1.92246	0.01	TRUE
225257_at	CCDC97	384	377	27	1337	5e-05	0.5202	0.01	TRUE
218979_at	RMI1	1679	493	40	3315	0	1.92221	0.01	TRUE
222391_at	TMEM30A	384	1980	664	6016	4e-05	0.52038	0.02	TRUE
205277_at	RIZ	1679	352	61	2554	0	0.52045	0.01	TRUE
205326_at	RAMP3	1679	369	14	14499	0	0.5206	0.01	TRUE
220720_x_at	FAM128B	1679	362	23	9017	0	0.52079	0.01	TRUE
228258_at	TBC1D10C	384	157	6	1315	0.0001	0.5209	0.05	TRUE
206632_s_at	APOBEC3B	1679	363	2	5396	0	1.91952	0.01	TRUE
37796_at	LRCH4	1679	248	24	4170	0	0.52104	0.01	TRUE
226884_at	LRRN1	384	165	2	4531	8e-05	0.52114	0.02	TRUE
225876_at	NIPAL3	384	378	117	2154	0.00011	0.52131	0.05	TRUE
204549_at	IKBKE	1679	280	25	2810	0	0.52148	0.01	TRUE
200893_at	TRA2B	1679	5062	669	11762	0	1.9173	0.01	TRUE
228559_at	CENPN	384	320	25	1458	4e-05	1.91685	0.01	TRUE
223194_s_at	SLC22A23	384	406	56	2676	8e-05	0.5217	0.02	TRUE
52255_s_at	COL5A3	1679	311	14	3965	0	0.5217	0.01	TRUE
202928_s_at	PHF1	1679	129	8	1210	0	0.52176	0.01	TRUE
219020_at	HS1BP3	1679	555	102	3297	0	0.52179	0.01	TRUE
210137_s_at	DCTD	1679	1167	14	6896	0	0.5218	0.01	TRUE
210831_s_at	PTGER3	1679	215	3	1371	0	0.52183	0.01	TRUE
225379_at	MAPT	384	550	21	2959	5e-05	0.52193	0.05	TRUE
224318_s_at	KANSL3	384	1416	408	6540	8e-05	0.52202	0.02	TRUE
203358_s_at	EZH2	1679	237	7	2449	0	1.9155	0.01	TRUE
226638_at	ARHGAP23	384	274	10	1150	0.00048	0.5223	0.05	TRUE
218552_at	ECHDC2	1679	1041	129	6176	0	0.52233	0.01	TRUE
204224_s_at	GCH1	1679	469	72	6167	0	1.91423	0.01	TRUE
213599_at	CT86	1679	334	1	1900	0	1.91374	0.01	TRUE
235165_at	PARD6B	384	1217	62	15815	0.0001	0.52258	0.02	TRUE
223252_at	HDGFRP2	384	395	93	1357	0.00031	0.52262	0.05	TRUE
208975_s_at	MGC2156	1679	1302	52	4567	0	1.91311	0.01	TRUE
1557053_s_at	UBE2G2	384	543	188	3416	5e-05	0.52278	0.02	TRUE
217962_at	NOLA3	1679	4273	158	9422	0	1.91247	0.01	TRUE
209712_at	SLC35D1	1679	307	14	1865	0	0.52292	0.01	TRUE
219128_at	C2orf42	1679	357	126	1224	0	0.52293	0.01	TRUE
203405_at	PSMG1	1679	774	127	4757	0	1.9123	0.01	TRUE
224659_at	SEPN1	384	554	176	2860	6e-05	0.52306	0.01	TRUE
207122_x_at	SULT1A2	1679	703	113	4283	0	0.52313	0.01	TRUE
220082_at	PPP1R14D	1679	116	4	4061	0	0.52319	0.01	TRUE
200875_s_at	NOP56	1679	1835	130	6563	0	1.91135	0.01	TRUE
210300_at	REM1	1679	113	6	1971	0	0.52327	0.01	TRUE
202754_at	R3HDM1	1679	696	245	3336	0	1.91096	0.01	TRUE
225033_at	ST3GAL1	384	458	108	8985	8e-05	0.52331	0.02	TRUE
224611_s_at	DNAJC5	384	650	181	2839	0.00011	0.5235	0.05	TRUE
221880_s_at	FAM174B	1679	542	19	19056	0	0.52352	0.01	TRUE
203266_s_at	MAP2K4	1679	673	78	4461	0	0.52356	0.01	TRUE
201849_at	BNIP3	1679	1703	38	16636	0	1.90986	0.01	TRUE
229331_at	SPATA18	384	170	1	1678	5e-05	0.52372	0.01	TRUE
202602_s_at	HTATSF1	1679	1141	153	5188	0	1.9093	0.01	TRUE
219577_s_at	ABCA7	1679	180	6	1391	0	0.52377	0.01	TRUE
222647_at	SLC35C1	384	187	23	1767	0.0001	0.52381	0.05	TRUE
221891_x_at	HSPA8	1679	12553	95	27543	0	1.90853	0.01	TRUE
220357_s_at	SGK2	1679	135	6	2594	0	0.52399	0.01	TRUE
200804_at	TMBIM6	1679	7519	2126	30580	0	0.52404	0.01	TRUE
226335_at	RPS6KA3	384	404	115	4719	5e-05	0.52416	0.02	TRUE
220323_at	CNTD2	1679	257	5	5410	0	0.52422	0.01	TRUE
219401_at	XYLT2	1679	187	12	1374	0	0.5243	0.01	TRUE
224858_at	ZDHHC5	384	1662	657	7002	7e-05	0.52432	0.01	TRUE
227041_at	SESTD1	384	480	126	1786	5e-05	0.52433	0.01	TRUE
224927_at	PPP1R18	384	571	168	3569	0.00013	0.52446	0.05	TRUE
203625_x_at	SKP2	1679	617	10	4788	0	1.90642	0.01	TRUE
226776_at	ENY2	384	199	29	2711	0.00011	0.52456	0.02	TRUE
218786_at	NT5DC3	1679	159	4	1961	0	0.52465	0.01	TRUE
204506_at	PPP3R1	1679	201	24	1735	0	0.52485	0.01	TRUE
219781_s_at	ZNF771	1679	143	6	1610	0	0.52485	0.01	TRUE
226771_at	ATP8B2	384	539	25	3443	0.00012	0.52488	0.01	TRUE
225236_at	RBM18	384	712	101	6819	6e-05	0.5249	0.01	TRUE
211975_at	ARFGAP2	1679	1202	320	4384	0	0.52493	0.01	TRUE
201710_at	MYBL2	1679	163	4	2754	0	1.90441	0.01	TRUE
239412_at	IRF5	384	136	7	1142	6e-05	0.52511	0.01	TRUE
224818_at	SORT1	384	1585	259	4741	5e-05	0.52536	0.01	TRUE
207868_at	CHRNA2	1679	106	5	2593	0	0.52537	0.01	TRUE
36004_at	FIP-3	1679	458	92	5532	0	0.5254	0.01	TRUE
213261_at	LBA1	1679	282	63	1689	0	0.52546	0.01	TRUE
212561_at	DENND5A	1679	943	248	3468	0	0.52548	0.01	TRUE
218896_s_at	C17orf85	1679	370	44	2043	0	0.52559	0.01	TRUE
207147_at	DLX2	1679	196	1	10590	0	0.52574	0.01	TRUE
208700_s_at	TKT	1679	2373	106	12905	0	1.90202	0.01	TRUE
223081_at	PHF23	384	852	426	2042	6e-05	0.52585	0.02	TRUE
202324_s_at	PAP7	1679	2299	303	6572	0	1.90166	0.01	TRUE
218338_at	PHC1	1679	390	43	3534	0	0.52588	0.01	TRUE
205873_at	PIGL	1679	210	24	3079	0	0.52589	0.01	TRUE
205781_at	C16orf7	1679	154	5	1398	0	0.52597	0.01	TRUE
221789_x_at	RHOT2	1679	321	21	2304	0	0.526	0.01	TRUE
219968_at	ZNF589	1679	205	21	3729	0	0.52606	0.01	TRUE
210944_s_at	CAPN3	1679	182	23	3323	0	0.52628	0.01	TRUE
207618_s_at	BCS1L	1679	655	232	2403	0	0.52634	0.01	TRUE
220934_s_at	TMEM223	1679	557	32	7634	0	0.52657	0.01	TRUE
217804_s_at	NF90	1679	777	263	4887	0	0.52663	0.01	TRUE
209334_s_at	PSMD9	1679	108	4	2930	0	0.52666	0.01	TRUE
218558_s_at	MGC104174	1679	842	115	5219	0	1.89851	0.01	TRUE
218160_at	NDUFA8	1679	1553	335	18774	0	1.89839	0.01	TRUE
213671_s_at	MARS	1679	1119	140	6911	0	1.89829	0.01	TRUE
212890_at	SLC38A10	1679	919	70	4857	0	0.52682	0.01	TRUE
205357_s_at	AT2R1	1679	305	18	31379	0	0.52688	0.01	TRUE
219440_at	RAI2	1679	464	6	4101	0	0.52693	0.01	TRUE
205839_s_at	BZRAP1	1679	277	7	2292	0	0.52696	0.01	TRUE
215497_s_at	WDTC1	1679	221	15	2020	0	0.52706	0.01	TRUE
209448_at	HTATIP2	1679	727	35	6066	0	1.89729	0.01	TRUE
225991_at	TMEM41A	384	576	207	2643	0.0001	0.52709	0.02	TRUE
218686_s_at	RHBDF1	1679	943	85	5304	0	0.52714	0.01	TRUE
203967_at	CDC6	1679	197	3	2040	0	1.89634	0.01	TRUE
217914_at	TPCN1	1679	714	105	2797	0	0.52734	0.01	TRUE
221737_at	GNA12	1679	381	50	2029	0	0.52739	0.01	TRUE
216396_s_at	EI24	1679	1004	310	4855	0	0.52743	0.01	TRUE
226715_at	FOXK1	384	529	129	1949	9e-05	0.52747	0.01	TRUE
204746_s_at	PICK1	1679	174	5	1913	0	0.52747	0.01	TRUE
225480_at	C1orf122	384	1352	553	5374	7e-05	0.52754	0.02	TRUE
227896_at	BCCIP	384	268	30	4637	0.00012	1.89532	0.02	TRUE
218895_at	GPATCH3	1679	212	31	2224	0	0.5277	0.01	TRUE
209736_at	SOX13	1679	347	42	1969	0	0.52789	0.01	TRUE
228750_at	COL14A1	384	186	4	5513	6e-05	0.52804	0.01	TRUE
201342_at	SNRPC	1679	1366	81	3671	0	1.89367	0.01	TRUE
234735_s_at	USP21	384	476	35	1414	0.00023	0.52808	0.05	TRUE
213242_x_at	KIAA0284	1679	667	96	3036	0	0.52809	0.01	TRUE
210201_x_at	BIN1	1679	397	31	3945	0	0.52815	0.01	TRUE
223166_x_at	RABL6	384	525	175	1784	0.00015	0.52817	0.02	TRUE
204754_at	HLF	1679	175	2	2540	0	0.52823	0.01	TRUE
231951_at	GNAO1	384	182	7	2838	0.00012	0.52827	0.02	TRUE
202314_at	P450-14DM	1679	572	25	6352	0	1.89284	0.01	TRUE
221274_s_at	LMAN2L	1679	767	52	3242	0	0.52831	0.01	TRUE
204729_s_at	STX1A	1679	135	6	2265	0	0.52836	0.01	TRUE
221640_s_at	LRDD	1679	111	3	1288	0	0.5285	0.01	TRUE
241933_at	QRSL1	384	145	3	1530	6e-05	1.89198	0.02	TRUE
35776_at	ITSN1	1679	533	57	2908	0	0.52862	0.01	TRUE
204071_s_at	TOPORS	1679	407	12	1641	0	1.89126	0.01	TRUE
230391_at	CD84	384	402	45	3171	0.0001	0.52877	0.05	TRUE
221314_at	GDF9	1679	122	4	20086	0	0.52877	0.01	TRUE
203145_at	DEEPEST	1679	456	39	4902	0	1.89108	0.01	TRUE
209827_s_at	IL16	1679	307	60	2778	0	0.52882	0.01	TRUE
226080_at	SSH2	384	288	110	1453	6e-05	0.52886	0.02	TRUE
226806_s_at	NFIA	384	1770	65	14019	9e-05	0.52889	0.05	TRUE
224832_at	DUSP16	384	747	189	3451	0.0001	0.52895	0.05	TRUE
224615_x_at	HM13	384	985	150	2292	8e-05	1.89046	0.02	TRUE
230446_at	LOC101927811	384	152	5	1420	0.00016	0.52899	0.05	TRUE
213076_at	ITPKC	1679	350	106	3385	0	0.52909	0.01	TRUE
218581_at	ABHD4	1679	741	144	3634	0	0.52915	0.01	TRUE
224921_at	SCAMP2	384	604	133	2751	7e-05	0.52915	0.01	TRUE
218256_s_at	NUP54	1679	1262	63	5471	0	1.88933	0.01	TRUE
224855_at	PYCR2	384	433	116	1903	9e-05	0.5294	0.05	TRUE
219183_s_at	CYTH4	1679	258	40	2158	0	0.52946	0.01	TRUE
205063_at	SIP1	1679	205	2	1484	0	1.88841	0.01	TRUE
223128_at	FOXRED1	384	305	111	1108	7e-05	0.52957	0.02	TRUE
1555837_s_at	POLR2B	384	3393	651	10503	0.00011	1.88797	0.05	TRUE
200595_s_at	eIF3-theta	1679	2716	89	7525	0	1.88792	0.01	TRUE
219238_at	PIGV	1679	717	41	1827	0	0.52978	0.01	TRUE
200881_s_at	HSPF4	1679	3482	254	15079	0	1.88736	0.01	TRUE
223073_at	HIATL1	384	1198	306	3610	0.0001	0.53003	0.05	TRUE
222396_at	HN1	384	986	284	7094	0.00014	1.88655	0.02	TRUE
219991_at	SLC2A9	1679	202	14	4538	0	0.53015	0.01	TRUE
225120_at	PURB	384	1659	773	4042	8e-05	1.88585	0.01	TRUE
201597_at	COX7A2	1679	7794	233	28525	0	1.88528	0.01	TRUE
209784_s_at	JAG2	1679	330	18	2426	0	0.53043	0.01	TRUE
210288_at	KLRG1	1679	174	7	3793	0	0.53053	0.01	TRUE
214070_s_at	ATP10B	1679	131	2	3802	0	0.53053	0.01	TRUE
212947_at	SLC9A8	1679	208	17	2354	0	0.53071	0.01	TRUE
209609_s_at	MRPL9	1679	2443	234	10770	0	1.88373	0.01	TRUE
220963_s_at	C1orf89	1679	100	6	1536	0	0.53087	0.01	TRUE
207205_at	CEACAM4	1679	108	4	2321	0	0.53103	0.01	TRUE
224906_at	ANO6	384	1500	200	4289	9e-05	0.53114	0.02	TRUE
212360_at	AMPD2	1679	440	125	2527	0	0.53114	0.01	TRUE
203618_at	KIAA0950	1679	103	3	2107	0	0.53119	0.01	TRUE
241607_at	LOC730102	384	247	2	1023	0.0001	0.53124	0.02	TRUE
219746_at	DPF3	1679	108	6	2765	0	0.53124	0.01	TRUE
225817_at	CGNL1	384	388	59	5147	7e-05	0.53129	0.02	TRUE
209025_s_at	NSAP1	1679	1103	130	3475	0	1.88189	0.01	TRUE
202242_at	MRX58	1679	183	7	6192	0	0.53146	0.01	TRUE
230252_at	LPAR5	384	236	5	1517	0.0002	0.53164	0.05	TRUE
207547_s_at	FAM107A	1679	138	3	2261	0	0.5317	0.01	TRUE
228033_at	E2F7	384	125	2	1569	8e-05	1.88059	0.05	TRUE
231015_at	KLF15	384	147	16	1349	0.00012	0.53178	0.05	TRUE
201931_at	ETFA	1679	1649	95	11796	0	1.88036	0.01	TRUE
218598_at	RINT1	1679	377	27	1613	0	1.88019	0.01	TRUE
218727_at	SLC38A7	1679	233	9	2803	0	0.53188	0.01	TRUE
221922_at	GPSM2	1679	453	13	2440	0	1.8801	0.01	TRUE
213196_at	ZNF629	1679	628	220	3363	0	0.53193	0.01	TRUE
226392_at	RASA2	384	811	140	3899	7e-05	0.53194	0.05	TRUE
219306_at	KIF15	1679	162	3	1496	0	1.87958	0.01	TRUE
219275_at	MGC9294	1679	395	21	2051	0	1.87955	0.01	TRUE
228713_s_at	HSD17B14	384	203	13	1134	0.00022	0.53211	0.05	TRUE
203302_at	DCK	1679	594	21	3472	0	1.87921	0.01	TRUE
208718_at	DDX17	1679	10367	2943	33543	0	0.5322	0.01	TRUE
224871_at	TPRG1L	384	1145	335	3901	0.0001	0.53222	0.02	TRUE
203138_at	HAT1	1679	1658	24	5083	0	1.87874	0.01	TRUE
204500_s_at	AGTPBP1	1679	254	32	1296	0	1.8787	0.01	TRUE
223037_at	PDZD11	384	2265	525	5821	0.00016	1.87835	0.05	TRUE
229969_at	SEC63	384	451	104	2538	9e-05	0.53243	0.05	TRUE
219563_at	C14orf139	1679	440	40	3132	0	0.53269	0.01	TRUE
225076_s_at	ZNFX1	384	878	304	4097	8e-05	0.53272	0.05	TRUE
222204_s_at	DKFZp566E104	1679	787	28	3964	0	1.87703	0.01	TRUE
221677_s_at	C2TA	1679	340	15	4348	0	1.87649	0.01	TRUE
227703_s_at	SYTL4	384	293	7	2221	0.0001	0.53299	0.02	TRUE
213348_at	CDKN1C	1679	813	57	4014	0	0.53317	0.01	TRUE
[truncated: 2,710 more rows]
