# Supplementary material for: Survival analysis across the entire transcriptome identifies biomarkers with the highest prognostic power in breast cancer
Source: Comput Struct Biotechnol J. 2021 Jul 18;19:4101–9. doi: 10.1016/j.csbj.2021.07.014 (PMC8339292; doi:10.1016/j.csbj.2021.07.014)
Supplement: Supplementary data 3 [file mmc3.xlsx]

## Sheet: Gene Ontology
Basal adjuvant chemotherapy treated only
GO	Term	Category	Count	PValue	Fold Enrichment	FDR	Genes
BP	GO:0002504	antigen processing and presentation of peptide or polysaccharide antigen via MHC class II	6	1.26e-06	29.4855	0.00139651	HLA-DMA, HLA-DMB, HLA-DPB1, HLA-DRA, HLA-DOB, HLA-DPA1
BP	GO:0019882	antigen processing and presentation	8	3.83e-06	12.1516	0.00212872	CD74, HLA-DMB, HLA-DPB1, HLA-DRA, MR1, PSMB8, HLA-DPA1, HLA-E
BP	GO:0050852	T cell receptor signaling pathway	10	7.09e-05	5.64475	0.0215869	PTPRC, PDE4B, HLA-DPB1, HLA-DRA, PSME2, CD3D, PSMB8, PSMB10, PSMA7, HLA-DPA1
BP	GO:0042102	positive regulation of T cell proliferation	7	7.77e-05	9.7466	0.0215869	CD274, HLA-DMB, PTPRC, HLA-DPB1, TNFSF13B, HAVCR2, HLA-DPA1
BP	GO:0002479	antigen processing and presentation of exogenous peptide antigen via MHC class I, TAP-dependent	7	0.000102	9.28248	0.0227545	ITGB5, CYBB, PSME2, PSMB8, PSMB10, PSMA7, HLA-E
BP	GO:0006955	immune response	16	0.000162	3.175	0.0300075	CD274, CD74, ADAMDEC1, CXCL13, MR1, TNFSF13B, HLA-E, CXCL10, HLA-DMA, HLA-DMB, RGS1, HLA-DPB1, IRF8, HLA-DRA, HLA-DOB, HLA-DPA1
BP	GO:0060333	interferon-gamma-mediated signaling pathway	7	0.000199	8.23656	0.0316626	HLA-DPB1, HLA-DRA, IRF8, TRIM38, GBP1, HLA-DPA1, HLA-E
MF	GO:0032395	MHC class II receptor activity	5	2.5e-05	27.5833	0.00557565	HLA-DMA, HLA-DPB1, HLA-DRA, HLA-DOB, HLA-DPA1
MF	GO:0023026	MHC class II protein complex binding	5	3.3e-05	25.8594	0.00557565	CD74, HLA-DMA, HLA-DMB, HLA-DRA, HLA-DOB
MF	GO:0042605	peptide antigen binding	5	0.000331	14.7768	0.0373484	HLA-DPB1, HLA-DRA, TAP1, HLA-DPA1, HLA-E
Basal all chemotherapy treated
GO	Term	Category	Count	PValue	Fold Enrichment	FDR	Genes
BP	GO:0030198	extracellular matrix organization	23	1.33e-08	4.39841	2.76e-05	COL18A1, FOXF2, COL13A1, LAMB2, LAMA4, TNC, LAMB1, LAMC1, OLFML2A, NPNT, NID2, HSPG2, THBS1, CYR61, COL1A1, COL3A1, COL5A1, COL4A1, COL6A2, COL5A3, COL6A1, COL6A3, ITGA5
BP	GO:0030574	collagen catabolic process	13	1.02e-07	7.61356	0.000106	COL18A1, COL15A1, COL13A1, CTSS, COL1A1, COL3A1, MMP14, COL5A1, COL4A1, COL6A2, COL5A3, COL6A1, COL6A3
MF	GO:0005515	protein binding	291	1.33e-08	1.25096	7.66e-06	VPS29, VARS, TRAF3IP1, PHAX, ENO2, ZFYVE1, RPL9, CCAR1, FAM110A, LSM10, EDNRA, WDR90, MAGOH, AKT1, PIP4K2B, CPNE2, PTGFRN, CCNL2, TNS4, B2M, NSMCE2, COG1, HSPG2, SCAMP2, XRN2, ULK3, PSME2, VDAC1, CBLL1, ZFPM1, KCTD15, L3MBTL2, COL13A1, THY1, ZBTB4, BLOC1S4, DHX30, NUAK1, PRRC1, SSR1, SLAMF6, APOD, ZBTB7B, KIAA0319L, ZBTB7A, CDT1, GADD45B, NFATC3, NR1D2, COL1A1, HNRNPM, EHD2, RPS28, RPS27, QARS, A…
MF	GO:0048407	platelet-derived growth factor binding	5	0.000137	17.166	0.0393541	COL1A1, COL3A1, COL5A1, COL4A1, COL6A1
ER+ HER2- all chemotherapy treated
GO	Term	Category	Count	PValue	Fold Enrichment	FDR	Genes
BP	GO:0051301	cell division	38	6.02e-11	3.51956	1.47e-07	NUMA1, RNF8, CDCA7, KATNB1, KIF11, SMC4, AURKA, CKS1B, CDC20, CCNB2, SENP5, HAUS7, KATNA1, KNTC1, NEK2, FBXO5, BUB1, CENPW, UBE2I, UBE2C, TUBB, CDC6, CDC25C, ZWINT, CHFR, CDC25B, CENPF, KIF18B, PSRC1, MIS18A, CCNE2, CCNE1, CKS2, TACC3, BIRC5, FAM64A, KIF2C, MAD2L1
BP	GO:0007067	mitotic nuclear division	29	3.15e-09	3.7907	3.83e-06	NUMA1, RNF8, KIF11, PKMYT1, AURKA, KIF15, CDC20, CCNB2, HAUS7, KATNA1, KNTC1, NEK2, FBXO5, BUB1, CEP55, CENPW, UBE2I, PLK1, CDC6, CDC25C, CHFR, CDC25B, ASPM, CENPF, MIS18A, BIRC5, FAM64A, CENPN, KIF2C
BP	GO:0000070	mitotic sister chromatid segregation	9	5.21e-07	11.6701	0.000423	KIF18B, ESPL1, PLK1, NUSAP1, NEK2, CENPA, SMC4, ZWINT, MAD2L1
BP	GO:0008283	cell proliferation	31	1.16e-06	2.7457	0.000708	USPL1, PCNA, CITED1, DLX5, TGFA, MKI67, CRIP1, AREG, CKS1B, KIF15, UCHL1, IFI16, ERBB4, SIX2, ERBB2, SKP2, BUB1, DLGAP5, STIL, XRCC5, PLK1, WDR12, CDC25C, SKI, CENPF, MELK, CKS2, TACC3, KIF2C, ZMYND11, PPARD
BP	GO:0000086	G2/M transition of mitotic cell cycle	16	2.13e-05	3.78593	0.00858971	TUBB, PLK1, CSNK1D, PPP2R2A, HMMR, PKMYT1, CDC25C, CDC25B, AURKA, CCNB2, MELK, HAUS7, BIRC5, NEK2, SKP2, PCNT
BP	GO:0000281	mitotic cytokinesis	8	2.18e-05	8.94262	0.00858971	RACGAP1, KIF4A, PLK1, NUSAP1, KIF20A, CENPA, BBS4, CEP55
BP	GO:0045071	negative regulation of viral genome replication	9	2.47e-05	7.29382	0.00858971	PLSCR1, IFI16, OAS1, OAS3, MX1, ISG15, IFIT1, SRPK1, OASL
BP	GO:0007059	chromosome segregation	11	4.1e-05	5.24392	0.0111359	TOP2A, CENPF, UBE2I, MIS18A, CENPW, RIOK3, CENPN, NEK2, BRCA1, KIF11, SRPK1
BP	GO:0006890	retrograde vesicle-mediated transport, Golgi to ER	12	4.11e-05	4.74395	0.0111359	NAPA, ARF3, COG7, RACGAP1, KIF4A, COG4, GOLPH3L, KIF2C, KIF11, COPZ1, KIF15, ARFGAP2
BP	GO:0007062	sister chromatid cohesion	13	7.66e-05	4.09146	0.0186758	PLK1, CENPA, REC8, ZWINT, CDC20, CENPF, CENPK, BIRC5, KNTC1, KIF2C, CENPN, BUB1, MAD2L1
BP	GO:0006364	rRNA processing	19	0.000116	2.87814	0.0256536	NOP56, RPS9, RPL3, IMP3, RIOK3, WDR3, RPL22, RPL13A, CSNK1D, RRP1B, WDR12, FBL, BMS1, RPL14, UTP20, RPL15, RPL29, RPL18, RPS13
BP	GO:0000079	regulation of cyclin-dependent protein serine/threonine kinase activity	8	0.000165	6.64964	0.0334266	HERC5, BLM, CDKN2C, SERTAD1, CCNE2, CDC6, PKMYT1, CDC25C
BP	GO:0000278	mitotic cell cycle	8	0.000228	6.32527	0.0427658	CENPF, CENPW, KIF18B, XRCC2, MYB, PPP2R2A, AZI2, CDC25B
MF	GO:0005515	protein binding	351	1.65e-13	1.30207	1.25e-10	ERRFI1, FAAH, RPL3, LRR1, PPP2R2A, MKI67, IFIT1, SMC4, CDC20, HERC5, TDO2, MYB, ARFIP2, TRIM26, UBAP2L, FBXO5, SKP2, RPS13, MCCC2, ACOT7, COG7, DAPK1, IMP3, COG4, RPL22, CIRBP, GOLPH3L, CSNK1D, GTPBP2, CRNKL1, PRKAB1, EML2, RUNX1, SIGIRR, INPP4B, BCAM, KARS, RRAGD, NINJ1, TBPL1, FAM64A, TAGLN2, DNA2, KIF20A, CGGBP1, ASF1B, UNC119B, NUP205, SHMT2, PEX11A, SP140, HPN, TGFA, GATA3, WDR62, HIF1A, SNX…
MF	GO:0005524	ATP binding	78	3.81e-06	1.70029	0.00143735	TOP2A, TTF2, KIF11, MKI67, ABCC10, SMC4, HK1, KIF15, OASL, CLP1, KIF13B, NEK2, MTPAP, STK32B, MCCC2, MAP2K4, ABCC4, WARS, RFC4, DAPK1, NME3, CSNK1D, DDX50, RUNX1, DDX19A, MELK, DALRD3, ADCY9, KARS, OAS1, OAS3, MCM3, GARS, KIF2C, KIF20A, DNA2, GART, BLM, PNKP, GMPS, TARS, PRKX, ADCY1, PKMYT1, ATP2C1, ACTR3B, ADCY7, ADCY6, AURKA, ERBB4, BMS1, KATNA1, ERBB2, STK38, BUB1, MAP4K4, LYN, UBE2I, MYO10, U…
MF	GO:0008017	microtubule binding	19	7.51e-05	2.97686	0.0188752	PRNP, NUMA1, MX2, PLK1, MX1, KATNB1, KIF11, EML2, HDAC6, KIF15, PSRC1, KIF18B, RACGAP1, KATNA1, KIF4A, NUSAP1, KIF13B, BIRC5, KIF20A
ER+ HER2- all untreated excluded
GO	Term	Category	Count	PValue	Fold Enrichment	FDR	Genes
BP	GO:0051301	cell division	128	2.34e-11	1.73968	1.49e-07	RB1, CCNT1, ZWILCH, SMC4, CDC20, PPP1CC, ZNF207, KNTC1, NEK2, NEK3, FBXO5, HMCN1, TXNL4A, LZTS2, TIPIN, NSMCE2, ANXA11, VRK1, ATAD3B, CDC25C, KNSTRN, CD2AP, ZNF16, KLHL42, CDC25B, MAU2, CCNE2, CCNE1, ZW10, CCNO, MAD1L1, ARL8B, ANAPC2, SEH1L, CDCA2, CDCA3, CDCA5, CDCA7, CDCA8, BRCC3, ANAPC11, SKA2, CCNB2, CCNB1, RAD21, E4F1, MAP4, FAM83D, SAC3D1, NEK9, UBE2I, UBE2C, INO80, CDC6, ZWINT, ZC3HC1, CDK…
BP	GO:0007067	mitotic nuclear division	97	1.18e-10	1.86058	3.76e-07	ZWILCH, CDC20, TUBB3, KNTC1, NEK2, NEK3, FBXO5, TXNL4A, LZTS2, TIPIN, FBXW5, RPS6, NSMCE2, VRK1, CDC25C, CD2AP, KLHL42, CDC25B, CLIP1, ZW10, JTB, ANAPC2, CDCA2, CDCA3, CDCA5, NOLC1, BRCC3, ANAPC11, SKA2, CCNB2, RAD21, ABL1, E4F1, FAM83D, SAC3D1, NEK9, UBE2I, PLK1, CDC6, ZC3HC1, ANLN, STAG2, REEP4, REEP3, CDC16, FBXL7, NUMA1, CETN2, CETN3, CEP164, CLTC, CLTA, KIF11, TTC28, KIF15, NUF2, SSSCA1, CEP…
BP	GO:0016032	viral process	103	8.33e-08	1.63868	0.000177	RB1, NCKAP1, CRTC2, CRTC3, NUP107, CCNT1, BTRC, MORC3, SP110, HLA-C, CDC25C, RBX1, MSH6, NUP93, KARS, BIN1, ATF7, VDAC1, RBCK1, IL6ST, TP53, EPHA2, NUP205, POM121, SEH1L, SET, NLRX1, COPB1, PIK3R1, GTF2E1, NUP160, HPX, NUP85, E4F1, RAB11FIP4, AP1M1, LYN, FDPS, HSPA8, CREBBP, UBE2I, NUP155, NUP153, SRPK1, GRB2, FBXL2, RCOR1, EIF4G1, TRAM1, CALCOCO2, BICD1, XPO1, C1QBP, PAAF1, HTATIP2, RBM15, SYK, …
BP	GO:0043161	proteasome-mediated ubiquitin-dependent protein catabolic process	74	5.92e-07	1.73406	0.000945	GSK3A, UBXN2A, UBE2D3, UBE2D1, CDC20, PSMD9, RNF115, PSMD4, PSMD3, PSMD1, BTRC, RNF44, FBXW5, UBE2E1, AXIN1, UBE4B, KCTD2, SIRT2, TOPORS, CD2AP, KLHL42, RBX1, PSMA6, PSMA3, RNF126, PSMA4, UBE2R2, KCTD13, RBCK1, CLOCK, TP53, RNF122, ANAPC2, PSMD10, PSMD12, PSMD11, PSMD14, NEDD4L, RNF6, PSMA7, ANAPC11, RMND5B, ATXN3, PSMB4, C18ORF25, MTA1, RMND5A, BTBD1, RNF139, PSMB3, UBC, PSMB1, BUB3, UBE2H, CRBN…
BP	GO:1901796	regulation of signal transduction by p53 class mediator	51	7.63e-07	1.95648	0.000975	PPP1R13B, DYRK2, TP53RK, PHF20, EHMT1, CHD4, BRCA1, CHD3, ING5, STK11, PPP1R13L, TRIM24, ZNF385A, RFC5, PRMT5, RFC4, CSNK2A1, RMI1, RFC2, TOP3A, PRKAB1, KAT6A, CSNK2B, DNA2, TP53, HDAC1, AURKA, BRIP1, UBC, TP53INP1, SMYD2, BRD7, ATRIP, BANP, MBD3, PLK3, BRPF1, TAF11, RPA2, SSRP1, HIPK2, MAPK11, RPA3, PIN1, RAD17, MDM4, TAF4, TAF2, ATR, TAF1, RAD9A
BP	GO:0070126	mitochondrial translational termination	39	1.12e-06	2.15722	0.00118849	MRPS15, MRPS16, MRPS33, MRPS11, MRPL18, MRPS12, MRPL17, MRPS10, MRPL36, MRPL14, MRPL15, MRPL37, MRPL12, MRPL13, MRPL32, MRPL54, MRPL11, C12ORF65, MRPL20, MRPL3, MRPL2, MRPL1, MRPL9, CHCHD1, MRPS28, GADD45GIP1, MRPS27, MRPS22, MRPS23, MRPL27, MRPS18B, MRPL47, MRPL43, MRPL21, MRPL44, MRPL53, MRPS9, MRPL50, DAP3
BP	GO:0070125	mitochondrial translational elongation	38	2.39e-06	2.12663	0.0021796	MRPS15, MRPS16, MRPS33, MRPS11, MRPL18, MRPS12, MRPL17, MRPS10, MRPL36, MRPL14, MRPL15, MRPL37, MRPL12, MRPL13, MRPL32, MRPL54, MRPL11, MRPL20, MRPL3, MRPL2, MRPL1, MRPL9, CHCHD1, MRPS28, GADD45GIP1, MRPS27, MRPS22, MRPS23, MRPL27, MRPS18B, MRPL47, MRPL43, MRPL21, MRPL44, MRPL53, MRPS9, MRPL50, DAP3
BP	GO:0006511	ubiquitin-dependent protein catabolic process	66	3.14e-06	1.72504	0.00250449	UFD1L, USP35, USP36, USP34, UBE2D3, UBE2D1, FBXO21, PSMD9, NUB1, PSMD4, PSMD3, ARIH2, USP30, SKP2, BTRC, FBXO7, FBXW4, USP6, USP5, USP42, USP4, USP3, UBE2E1, UBE4B, UCHL3, FBXO11, TOPORS, PSMA6, PSMA3, PSMA4, USP40, DTL, USP13, CUL9, PSMD11, USP16, PSMD14, UBA6, USP11, NEDD8, RNF6, PSMA7, USP19, ATXN3, USP1, TCEB1, RANBP1, UBE2H, XBP1, UBE2I, USP20, USP9X, UBE2C, USP21, ADRM1, UBE2G1, UBE2A, UBE2…
BP	GO:0007062	sister chromatid cohesion	41	2.68e-05	1.89354	0.0190338	SEH1L, NUP107, ZWILCH, CDCA5, CDCA8, CENPA, NUP160, SKA2, CDC20, PPP1CC, XPO1, NUP85, RAD21, NUF2, NUP43, KNTC1, BUB3, BUB1, CLASP1, NDEL1, CENPT, CENPU, ESCO1, PLK1, REC8, ZWINT, CENPF, CLIP1, STAG2, ZW10, CENPK, CENPL, BIRC5, CENPM, CENPN, KIF2C, MAD1L1, ITGB3BP, NUP37, MAD2L1, SPC25
BP	GO:0006468	protein phosphorylation	133	3.03e-05	1.38744	0.0193711	EPHB6, GMFB, CCNT1, TP53RK, MAML1, TESK2, CCNC, RPS6KA4, RPS6KA3, NRBP2, STK11, RPS6KA1, PIM1, PIM3, NEK2, CPNE3, PIM2, NEK3, PRKACA, PDK2, PSKH1, EIF2A, PRKCI, MORC3, CSNK2A1, DAPK2, CASK, VRK1, CSNK1D, PRKCA, PHKA2, PRKAB1, CDC25B, ERN1, PRKAR1B, CCNE1, CSNK2B, PRKD2, ULK1, TNIK, CSNK1G2, PXK, PIK3R1, PRKCZ, STK36, ST3GAL1, MARK2, SRPK2, NEK8, LYN, SMAD2, NEK9, PLK3, TNK1, NEK7, PLK1, EIF2AK2, …
BP	GO:0045893	positive regulation of transcription, DNA-templated	147	3.77e-05	1.35781	0.0218717	RB1, RORC, PSMD9, GRIP1, TRIM28, CDH1, MYB, TRIM24, CAPN3, EPC1, PIM2, BTRC, SOX7, ATXN7L3, SOX4, CDK5RAP2, EOMES, MAP2K3, SMARCC2, ILF2, PIAS2, RUNX1, SFRP1, CCNE1, KAT6A, PHIP, CLOCK, TP53, SKAP1, MEG3, KMT2E, ENY2, KMT2A, MRPL12, HIF1A, FOXO1, GLIS2, RAI1, HMBOX1, DEAF1, NUP85, BLOC1S2, DVL2, ZKSCAN3, INPP5K, HIVEP3, TP53BP1, BANP, SMAD2, ZBTB17, EGR1, CREBBP, SMAD4, BRPF1, FOXF2, FZD4, TGFB3,…
BP	GO:0000209	protein polyubiquitination	63	4.12e-05	1.62874	0.021896	UBE2D3, UBE2D1, HERC5, NPEPPS, PSMD9, TRIM6, RNF115, RNF114, PSMD4, PSMD3, ARIH2, PSMD1, SKP2, BTRC, UNKL, HERC6, MYLIP, SHPRH, UBE2E1, UBE4B, RC3H2, TOPORS, KLHL42, RBX1, PSMA6, PSMA3, RNF126, RNF125, PSMA4, RBCK1, DTL, RNF166, RNF122, PSMD10, PSMD12, PSMD11, PSMD14, MGRN1, NEDD4L, HDAC6, PSMA7, PSMB4, C18ORF25, RNF139, PSMB3, TMEM129, UBC, PSMB1, HLTF, ANKIB1, MIB2, UBE2A, MARCH5, SPSB1, UBOX5,…
BP	GO:0015031	protein transport	117	4.6e-05	1.40902	0.0225808	VPS29, DGKD, PGAP2, RAB3D, PHAX, SCAMP5, GLE1, SCAMP4, EIF4ENIF1, CCDC91, DMBT1, TOM1, CCDC93, RAB2B, CADPS2, VPS33B, ATG9A, SCAMP2, RUFY1, RINT1, RAB36, ZW10, RAB35, KIF20A, UNC119B, ENY2, SEH1L, PKDCC, LMAN2L, PIK3R2, GABARAP, NUP160, HSP90B1, TIMM50, SCFD2, ZMAT3, AP4S1, ECT2, TBC1D17, RAB6B, SLC15A4, SEC31A, AP1M1, XBP1, ANKRD27, VTA1, FUZ, HOOK3, DNAJC14, KLHL20, TIMM10B, FAM160A2, TMEM115, …
BP	GO:0000082	G1/S transition of mitotic cell cycle	40	5.06e-05	1.86547	0.0230877	RB1, CAMK2D, PCNA, CDCA5, TYMS, ACVR1B, IQGAP3, GSPT1, PPP6C, PPAT, EIF4EBP1, FBXO5, PIM2, SKP2, CAMK2G, POLE, EIF4E, RANBP1, CDT1, PLK3, CDKN2C, RRM2, RPS6, RPA2, CDC6, CUL4A, LATS1, DHFR, CDK7, LATS2, CCNE2, CCNE1, CDK4, RPA3, MCM3, MCM5, MNAT1, CACUL1, CDKN3, MCM2
BP	GO:0090630	activation of GTPase activity	33	6.4e-05	1.98708	0.026401	TBC1D9B, GPR65, DOCK7, SYDE1, AKT2, TBC1D13, TBC1D10C, PIP5K1A, TBC1D14, CCR7, TBC1D12, ECT2, TBC1D10B, NDEL1, PLEKHG4, ARHGEF10, BCAS3, CCL21, GRTP1, RALGAPA2, RHOG, TBC1D9, TSC1, TBC1D2B, SGSM1, EIF5, TBC1D5, SGSM3, SGSM2, TBC1D7, RUNDC1, EPHA1, EPHA2
BP	GO:0008283	cell proliferation	109	6.69e-05	1.41668	0.026401	CSF1, TUSC2, CSE1L, NAB2, GRPR, MKI67, EPS8, FPGS, PIM1, PIM2, TRIM27, SKP2, IFNAR2, IL15RA, IGFBP4, ENTPD5, HDGFRP3, MIF, CDC25C, MELK, BIN1, HOXB4, YME1L1, TP53, IGSF8, KHDRBS1, INSIG1, SH2D2A, TGFA, TXN, ZFP36L2, LARP1, HLCS, PRDX1, E4F1, SRGAP2, FAM83D, FAM83A, STIL, SMAD4, ECD, PLK1, PA2G4, MT3, ISG20, CDK7, CNOT11, CDC16, TNFSF9, MDM4, MNAT1, FBXL7, MAP3K11, PICALM, DAZAP1, ILK, SIX1, CKS1B…
BP	GO:0007077	mitotic nuclear envelope disassembly	22	7.03e-05	2.37847	0.026401	NEK9, POM121, NUP205, NUP107, SEH1L, NUP155, PLK1, PRKCA, VRK1, NUP153, NUP160, NUP93, CCNB2, CCNB1, NUP85, NUP50, CNEP1R1, NUP35, NUP43, NUP54, RAE1, NUP37
BP	GO:0045944	positive regulation of transcription from RNA polymerase II promoter	255	9.34e-05	1.23651	0.0331286	RB1, MAML2, MAML1, CCNC, GABPB1, BACH1, DCAF6, RPS6KA4, RPS6KA3, TRIM28, ZMIZ2, CREB3L1, RPS6KA1, ZC3H12A, MYB, EPC1, CCNL2, HOXA7, JUNB, SOX4, HOXA5, CDON, DDX17, EBF4, MED6, RUNX1, HCFC1, HOXB4, PRKD2, MAML3, PFN1, CLOCK, TP53, SKAP1, HOXB5, CTR9, PIK3R2, WDR61, PIK3R1, HIF1A, PLAC8, HELZ2, PPP3R1, RAD21, HLTF, FADD, TP53BP1, STAT5B, EGR1, XBP1, CREBBP, JUND, YES1, FOXF2, NFATC3, PBX3, PBX2, NF…
BP	GO:0030036	actin cytoskeleton organization	47	0.000105	1.71982	0.0354316	SPTBN5, PDGFA, TESK2, ADD1, FGD2, FGD3, ABR, CYTH2, SDCBP, ATXN3, FGD5, ABLIM3, OPHN1, TMSB4X, CFL1, ABL1, ARFIP2, INPP5K, FLNB, PIP5K1C, TMSB10, SH2B2, PHACTR4, ARHGEF11, CAP1, GAS2L3, ARHGEF17, RHOG, ARHGEF18, SSH2, CORO2B, ADRA2A, MTSS1, NISCH, MRAS, DIAPH3, TMSB15A, DAAM2, PALLD, TMSB15B, MOB2, TAOK2, SPIRE2, NF1, TRIP10, NF2, PFN1
BP	GO:0006412	translation	79	0.000145	1.48537	0.0461309	RPL4, MRPS15, MRPS16, RPL3, RPL32, RPL31, RPLP1, MRPS11, RPLP0, MRPS12, MRPL36, MRPL37, RPL10A, MRPL32, RPL6, MRPL3, RPL7A, RPS17, MRPL2, MRPL1, RPL36AL, MRPL9, SLC25A45, RPS10, SLC25A44, PABPC4, RPL22, RPS6, MRPS23, MRPS18B, RPL13A, RPS3A, MRPL43, MRPS9, RPL37A, SLC25A12, SLC25A5, SLC25A11, SLC25A13, MRPL18, MRPS33, RPL12, MRPL17, TARS, RPS27L, MRPL14, RRBP1, MRPL15, MRPL13, MRPL11, MRPL20, SLC2…
MF	GO:0005515	protein binding	2245	1.31e-53	1.21897	2.76e-50	POP7, NUP107, TFRC, ITSN1, TESK2, ACCS, NDST1, SCP2, AKT2, DPYSL3, ZC3H12A, PWWP2A, ANKFY1, PRKACA, ARPIN, FNBP4, GSTK1, HEMK1, ATG3, SAP30BP, UNC5B, HDGFRP2, PHKA2, PRKAB1, FRS3, CD2AP, ZNF16, SIGIRR, MTHFD1, EWSR1, FEZ1, ORAI3, ORAI2, ATF7, C19ORF66, MPPE1, CLOCK, SKAP1, RABL6, UNC119B, SLBP, NLRX1, SET, CRABP2, CDCA3, SAR1A, SHMT2, CDCA5, PDGFA, RNF219, CDCA8, DEDD2, RHOT2, LARP1, HLCS, PIP5K1…
MF	GO:0044822	poly(A) RNA binding	349	4.26e-16	1.47451	4.48e-13	RPL4, TCERG1, POP7, RPL3, RPL32, TFRC, RPL31, ATP5C1, GPATCH4, MKI67, RRP8, RPL6, CCAR1, HERC5, RPS17, ALKBH5, PSMD4, TRIM28, SNRPD2, MAGOH, ARL6IP4, CPNE3, SNRPD3, RPS10, SEC63, TNS1, DDX17, SRRM2, DDX18, RPL22, CIRBP, RC3H1, DNTTIP2, WDR75, GTPBP1, RC3H2, EWSR1, CLNS1A, SARNP, SRFBP1, PFN1, EZR, SLBP, MACF1, RPN1, NOLC1, MRPL14, TXN, MRPL15, HTATSF1, SAMSN1, MRPL13, GSPT1, MRPL11, HELZ2, MRPL20…
MF	GO:0005524	ATP binding	391	3.65e-07	1.24754	0.000256	PI4K2B, ARAF, TESK2, SMC4, AKT2, PRKACA, DDX17, DDX18, PRKCI, CSNK2A1, DAPK2, PRKCA, CLPX, DYNC1LI2, ADCY9, MTHFD1, TEP1, YME1L1, PRKD2, PRKCQ, NLRX1, NOLC1, PRKCZ, HLCS, FIGNL1, PIP5K1A, PIP5K1C, LYN, ABCA2, PLK3, CHKB, CHKA, ABCA6, PLK1, EIF2AK2, ABCA7, BRAF, ABCA8, INO80, CDC6, GLUD1, UCK2, UCK1, RAD17, ITK, SMG1, ABCC10, IKBKB, DSTYK, FASTK, RARS, RIOK1, TK1, IKBKE, UPF1, SHPRH, SPHK2, BAZ1B,…
MF	GO:0003713	transcription coactivator activity	84	2.75e-06	1.61564	0.00120001	RB1, PHF2, TCERG1, CALCOCO1, GMEB2, SETD3, MAML2, MAML1, WWC1, CITED4, FHL2, BRCA1, MYSM1, CCAR1, PQBP1, ING4, GRIP1, PSMD9, MED13, TRIM24, ATXN7L3, JUNB, HTATIP2, DDX17, SMARCC2, ARNT, ARID5B, EDF1, GTF2F1, MED26, MED6, PIAS2, MED7, HCFC1, MED23, KAT2A, CCNE1, THRAP3, KAT6A, TBPL1, MAML3, PPARD, YAP1, MEG3, KMT2E, GTF2A1, GTF2A2, ENY2, DDX5, SMARCD3, USP16, NR2C2, TAF5L, PDLIM1, RXRB, MNT, MTA1,…
MF	GO:0031625	ubiquitin protein ligase binding	94	3.39e-06	1.5623	0.00120001	RB1, GPI, FAF2, CASC3, BRCA1, CLU, ACTG1, TUBA1B, MAP1LC3A, TRIM28, UBXN7, PRKACA, DNM1L, IKBKE, FBXO7, CCT2, SHPRH, AKTIP, TUBB, DIO2, AXIN1, MUL1, YOD1, AXIN2, TMEM173, YWHAZ, PIAS2, RBX1, UBE2R2, TRAF4, TRAF3, UQCRC1, TMBIM6, SLC25A5, CACUL1, TP53, VCL, ANAPC2, USP13, CUL9, BECN1, HM13, CXCR4, NEDD8, ACVR1B, HIF1A, TANK, FHIT, FOXO1, HDAC6, GABARAP, USP19, AURKA, ATXN3, POLR2A, BTBD1, PRKAR2A,…
MF	GO:0019901	protein kinase binding	117	3.42e-06	1.48428	0.00120001	ERRFI1, MAML1, GOLGA2, RPS6KA3, PPP1CC, ZFP36, CCNL2, FBXO5, SLC12A6, PRKACA, FBXO7, CDK5RAP2, IFNAR2, MAP2K3, FBXW5, RPS6, VRK1, ANK2, CDC25C, LAX1, PRKAB1, CDC25B, TOM1L2, MSH2, CCNE2, CCNE1, DOK7, JTB, VDAC1, KIF20A, EPHA1, TP53, SKAP1, GRB7, PXN, PLA2G6, HIF1A, ZBTB4, PRKCZ, FAM83H, CCNB1, RACGAP1, PDCD10, DVL2, TBC1D14, FAM83D, MAP2K7, FAM83A, NEK9, SMAD1, XBP1, PLK1, GDF3, ZC3HC1, IBTK, MAV…
MF	GO:0008017	microtubule binding	70	2.54e-05	1.60529	0.00764566	NUMA1, TRAF3IP1, CETN2, MAST2, KIF12, CHD4, KIF11, GLI1, WDR43, KIF15, GOLGA2, MAP1LC3A, KIF5C, KIF5B, NUSAP1, KIF13B, ZNF207, KIF1B, DNM1L, NDEL1, CDK5RAP2, CFAP44, GAS2L3, HDGFRP3, CCSAP, EML2, DNM1, EML3, CLIP1, MAP7D3, WDR81, KATNAL1, KIFC2, MAP1A, BIRC5, KIF20A, MAPT, EZR, GAPDH, MAPRE2, GAS8, MACF1, RGS14, HDAC6, GABARAP, SKA2, SPAST, RACGAP1, KIF3A, MAP4, TPPP, WHAMM, KIF3C, GAS2L1, FAM83D…
MF	GO:0042802	identical protein binding	203	3.52e-05	1.2928	0.00926133	RB1, ARL6IP1, TFRC, GCC2, ACCS, ACTB, GLE1, TCL1A, CCDC91, PSMD4, TDO2, ARFIP2, LUC7L, TRIM27, EPHB2, SKP2, PHYKPL, DAPK2, FRS3, HCFC1, NISCH, SFRP1, KATNAL1, EWSR1, BIN1, THAP7, CLPP, CLDN8, CSNK2B, KCTD13, HPRT1, CBLL1, TP53, GRB7, SHMT2, TPRG1L, LDHB, BLOC1S6, LDHA, PRDX1, CEP70, FADD, BRAP, GSTM3, CIDEB, PTK6, BRAF, NMI, LYZ, PAICS, GLUD1, CD28, GRB2, HNRNPC, DCP1A, GSTM5, DAZAP2, GRIK5, PTPR…
MF	GO:0003735	structural constituent of ribosome	72	7.4e-05	1.54702	0.0160186	RPL4, MRPS15, MRPS16, RPL3, RPL32, RPL31, RPLP1, MRPS11, RPLP0, MRPS12, MRPL36, MRPL37, RPL10A, MRPL32, RPL6, MRPL3, RPL7A, RPS17, MRPL2, MRPL1, RPL36AL, MRPL9, SLC25A45, RPS10, SLC25A44, MRPS22, RPL22, RPS6, MRPS23, MRPS18B, RPL13A, MRPL47, RPS3A, MRPL43, MRPS9, RPL37A, SLC25A12, SLC25A5, SLC25A11, DAP3, SLC25A13, MRPL18, MRPS33, RPL12, MRPL17, RPS27L, MRPL14, MRPL15, MRPL12, MRPL13, MRPL11, MRP…
MF	GO:0009055	electron carrier activity	36	7.61e-05	1.908	0.0160186	GCDH, TSTA3, ACADVL, MAOB, NDUFA12, ETFA, ETFB, COX5A, ALDH2, ME1, AOX1, ME2, ACAD10, ACADS, TXNRD3, GLRX3, SRD5A1, GLRX5, ACAD9, SDHC, CYBA, GLRX2, SDHD, ACADSB, SDHB, ALDH4A1, QDPR, POR, ACOX2, ASPH, ACOX1, NDUFS6, IVD, CYP1A2, NDUFAF2, DEGS1
MF	GO:0008134	transcription factor binding	87	0.000123	1.46123	0.0235851	RB1, PPP1R13B, CCNT1, NAB2, HMGB2, FHL2, HHEX, CHCHD2, TRIM6, PSMD4, PPP1R13L, C1QBP, PIM1, UBXN7, HOXA7, JUNB, CD34, NKX3-1, BCAS3, ARNT, FOS, GTF2F1, TMEM173, YWHAZ, MED6, SIRT2, PIAS2, RUNX1, MED25, KAT2A, TFDP2, IRF4, KAT6A, CSNK2B, CRY1, ATF7, ZFPM1, TP53, PPARD, PSMD10, GTF2A1, GTF2A2, FOXC1, HDAC3, SMARCD3, HDAC1, CEBPG, DOT1L, PIK3R1, HIF1A, ADD1, PURB, MAPK9, IFI16, STK36, ELMSAN1, CREG1…
MF	GO:0005096	GTPase activator activity	85	0.000181	1.45322	0.0318512	ARHGAP9, ERRFI1, ARHGAP8, GDI2, ARHGAP39, ARHGEF10L, ARHGAP5, SIPA1L3, ARHGAP35, RGS5, SYDE1, OPHN1, ARHGDIA, TBC1D10C, DNM1L, GIT1, AGFG2, TBC1D10B, GARNL3, ARHGEF11, STARD8, RALGAPA2, PLEKHG6, ARHGEF19, AXIN1, ARAP3, ELMOD3, TBC1D9, TBC1D2B, ARAP1, AXIN2, ARFGAP1, ARFGAP2, ACAP3, ACAP2, RASA3, TBC1D5, RP2, RASA2, TBC1D7, DEPDC1, RIN1, ARHGEF6, TBC1D9B, RGS14, RAP1GDS1, PIK3R2, AGAP3, RASAL3, RA…
