# Supplementary material for: Survival analysis across the entire transcriptome identifies biomarkers with the highest prognostic power in breast cancer
Source: Comput Struct Biotechnol J. 2021 Jul 18;19:4101–9. doi: 10.1016/j.csbj.2021.07.014 (PMC8339292; doi:10.1016/j.csbj.2021.07.014)
Supplement: Supplementary data 4 [file mmc4.xlsx]

## Sheet: Spl Table 4_breast_basal_chemo
Probe ID	Genesymbol	Count	Cutoff	Min	Max	RFS p value	RFS HR	FDR	JetSet best	absolute HR
212710_at	CAMSAP1	392	291	80	1100	2e-05	3.61274	0.01	TRUE	3.61274
210029_at	IDO1	392	1019	9	13300	0.0001	0.34683	0.02	TRUE	2.88326
221665_s_at	FLJ20258	392	124	4	1723	1e-05	2.88282	0.01	TRUE	2.88282
208614_s_at	FLNB	392	795	139	6830	5e-05	2.78289	0.02	TRUE	2.78289
219940_s_at	PCID2	392	1122	242	3266	6e-05	0.36305	0.01	TRUE	2.75444
202307_s_at	TAP1	392	2481	174	14898	0	0.36312	0.01	TRUE	2.75391
206134_at	ADAMDEC1	392	1002	19	5776	1e-05	0.3647	0.01	TRUE	2.74198
203915_at	Humig	392	1554	55	24246	0	0.37826	0.01	TRUE	2.64368
206833_s_at	ACYP2	392	421	112	1470	0	0.38553	0.01	TRUE	2.59383
202644_s_at	TNFAIP3	392	1131	247	9320	0	0.39805	0.01	TRUE	2.51225
213698_at	ZMYM6	392	964	58	4401	5e-05	0.40057	0.01	TRUE	2.49644
218213_s_at	C11orf10	392	8292	1914	15695	0.00018	0.40155	0.05	TRUE	2.49035
205417_s_at	DAG1	392	1609	352	8616	5e-05	2.45951	0.02	TRUE	2.45951
205890_s_at	GABBR1	392	1337	38	22310	0	0.40784	0.01	TRUE	2.45194
217478_s_at	HLA-DMA	392	1237	214	7294	0	0.41038	0.01	TRUE	2.43677
203932_at	HLA-DMB	392	1201	407	11937	0	0.41106	0.01	TRUE	2.43273
205851_at	NME6	392	473	66	1179	0	2.42845	0.01	TRUE	2.42845
47560_at	LPHN1	392	560	18	2341	0	2.40001	0.01	TRUE	2.40001
210982_s_at	HLA-DRA	392	6929	27	46696	0	0.41669	0.01	TRUE	2.39987
212012_at	D2S448	392	1277	157	10300	0.0002	2.39576	0.05	TRUE	2.39576
220980_s_at	ADPGK	392	1690	485	3184	0.00035	0.41743	0.05	TRUE	2.39561
202718_at	IGFBP2	392	301	14	20992	0.0001	2.3861	0.05	TRUE	2.3861
203923_s_at	CYBB	392	825	93	4897	0.00022	0.41928	0.05	TRUE	2.38504
204070_at	RARRES3	392	799	64	19668	0	0.41951	0.01	TRUE	2.38373
216834_at	RGS1	392	1206	11	11716	3e-05	0.42442	0.01	TRUE	2.35616
204533_at	CXCL10	392	3268	101	40037	0	0.42449	0.01	TRUE	2.35577
206214_at	PLA2G7	392	401	92	5630	1e-05	0.42847	0.01	TRUE	2.33389
209593_s_at	TOR1B	392	814	249	2192	0	2.32915	0.01	TRUE	2.32915
202659_at	PSMB10	392	969	32	4789	0.00029	0.43221	0.05	TRUE	2.31369
200887_s_at	ISGF-3	392	8807	361	19380	0.00024	0.43385	0.05	TRUE	2.30494
209651_at	TGFB1I1	392	1037	10	5505	1e-05	2.30208	0.01	TRUE	2.30208
212134_at	PHLDB1	392	251	31	1143	0.00074	2.28483	0.05	TRUE	2.28483
202270_at	GBP1	392	2140	12	12591	0.0002	0.43929	0.02	TRUE	2.2764
212993_at	NACC2	392	361	6	1736	1e-05	2.26814	0.01	TRUE	2.26814
213539_at	CD3D	392	491	59	7345	1e-05	0.44229	0.01	TRUE	2.26096
206666_at	GZMK	392	330	10	6636	2e-05	0.44568	0.01	TRUE	2.24376
203108_at	RAI3	392	1038	12	16028	1e-05	2.2366	0.01	TRUE	2.2366
207651_at	GPR171	392	160	3	1637	0.00011	0.44747	0.02	TRUE	2.23479
218601_at	URG4	392	555	42	3034	1e-05	2.23185	0.01	TRUE	2.23185
210879_s_at	RAB11FIP5	392	625	167	1245	2e-05	2.23097	0.01	TRUE	2.23097
221958_s_at	GPR177	392	300	8	5087	2e-05	2.22455	0.01	TRUE	2.22455
219489_s_at	NXN	392	1939	113	5637	1e-05	2.22237	0.01	TRUE	2.22237
201762_s_at	PSME2	392	4075	827	14138	4e-05	0.45019	0.01	TRUE	2.22128
200629_at	WARS	392	2441	531	15944	0.00013	0.45049	0.05	TRUE	2.21981
203708_at	PDE4B	392	579	12	7942	2e-05	0.45158	0.01	TRUE	2.21445
209737_at	MAGI2	392	219	38	1340	4e-05	2.21147	0.02	TRUE	2.21147
202953_at	C1QB	392	1480	120	15970	5e-05	0.45459	0.01	TRUE	2.19978
203567_s_at	TRIM38	392	631	29	2697	3e-05	0.45534	0.01	TRUE	2.19616
201137_s_at	HLA-DPB1	392	4109	437	23015	2e-05	0.45573	0.01	TRUE	2.19428
201313_at	ENO2	392	277	10	2879	0.00012	2.19424	0.02	TRUE	2.19424
202949_s_at	FHL2	392	1069	12	8198	0.00012	2.19061	0.02	TRUE	2.19061
201851_at	EEN	392	800	66	3964	3e-05	2.17558	0.01	TRUE	2.17558
218001_at	MRPS2	392	643	181	2161	3e-05	2.16917	0.02	TRUE	2.16917
202733_at	C-P4Halpha(II)	392	1541	113	4673	4e-05	2.16664	0.01	TRUE	2.16664
205242_at	CXCL13	392	497	10	21326	3e-05	0.46396	0.01	TRUE	2.15536
200978_at	MDH1	392	4440	1120	14080	6e-05	0.46561	0.05	TRUE	2.14772
212992_at	AHNAK2	392	286	5	6916	0.00029	2.14629	0.02	TRUE	2.14629
209040_s_at	PSMB8	392	892	15	6917	6e-05	0.4661	0.05	TRUE	2.14546
201649_at	UBE2L6	392	2621	375	14949	0.00022	0.46629	0.05	TRUE	2.14459
210319_x_at	PFM1	392	141	3	2711	5e-05	2.143	0.02	TRUE	2.143
204224_s_at	GCH1	392	802	80	8801	9e-05	0.46687	0.02	TRUE	2.14192
200625_s_at	CAP1	392	6269	1088	21783	6e-05	2.13566	0.05	TRUE	2.13566
200713_s_at	MAPRE1	392	3731	1426	10019	5e-05	0.4685	0.01	TRUE	2.13447
218232_at	C1QA	392	1462	128	14497	6e-05	0.46936	0.01	TRUE	2.13056
200904_at	HLA-E	392	1313	247	9728	6e-05	0.47004	0.05	TRUE	2.12748
211990_at	HLA-DPA1	392	9618	618	47756	5e-05	0.47022	0.02	TRUE	2.12666
210026_s_at	CARD10	392	225	12	1813	0.00049	2.12227	0.05	TRUE	2.12227
200019_s_at	FAU	392	15288	2799	35339	0.00017	0.47134	0.05	TRUE	2.12161
206991_s_at	CD195	392	371	39	2548	5e-05	0.47378	0.02	TRUE	2.11068
212314_at	KIAA0746	392	713	84	13073	6e-05	0.47524	0.05	TRUE	2.1042
211959_at	IGFBP5	392	2139	28	29659	0.00026	2.09794	0.05	TRUE	2.09794
218261_at	HSMU1B	392	847	6	3913	7e-05	2.09448	0.02	TRUE	2.09448
52255_s_at	COL5A3	392	443	17	2861	7e-05	2.09389	0.05	TRUE	2.09389
202030_at	BCKDK	392	694	109	1441	9e-05	2.09208	0.02	TRUE	2.09208
213422_s_at	MXRA8	392	1908	35	6721	0.0001	2.09115	0.05	TRUE	2.09115
212588_at	PTPRC	392	885	75	9230	8e-05	0.47937	0.02	TRUE	2.08607
201111_at	CSE1L	392	1141	271	5877	9e-05	0.47976	0.01	TRUE	2.08438
201286_at	SDC1	392	2470	215	16033	8e-05	2.08354	0.05	TRUE	2.08354
209567_at	RRS1	392	1265	113	4803	0.00011	2.0774	0.05	TRUE	2.0774
216264_s_at	LAMB2	392	716	85	2665	0.00011	2.07272	0.05	TRUE	2.07272
201124_at	ITGB5	392	354	13	1268	0.00011	2.07154	0.05	TRUE	2.07154
218614_at	C12orf35	392	510	159	4290	0.0001	0.48372	0.02	TRUE	2.06731
207543_s_at	P4HA1	392	2031	212	5924	0.00015	2.06009	0.05	TRUE	2.06009
205484_at	SIT1	392	145	2	2069	0.00072	0.48547	0.05	TRUE	2.05986
202317_s_at	UBE4B	392	859	265	2103	0.00013	2.0582	0.05	TRUE	2.0582
213415_at	CLIC2	392	179	4	3661	0.00011	0.48646	0.05	TRUE	2.05567
201841_s_at	HSPB1	392	6472	247	39709	0.00014	2.05402	0.05	TRUE	2.05402
209479_at	CCDC28A	392	701	138	2801	0.00013	0.48858	0.02	TRUE	2.04675
204497_at	ADCY9	392	329	4	1059	0.00012	2.04083	0.05	TRUE	2.04083
201129_at	SFRS7	392	1164	410	3977	0.00015	0.49049	0.05	TRUE	2.03878
201925_s_at	DAF	392	899	75	6847	0.00013	2.03578	0.05	TRUE	2.03578
204882_at	ARHGAP25	392	140	14	3708	0.00013	0.49125	0.05	TRUE	2.03562
202111_at	SLC4A2	392	481	16	2053	0.00015	2.03227	0.05	TRUE	2.03227
213924_at	MPPE1	392	197	7	1483	0.00016	2.02904	0.05	TRUE	2.02904
203066_at	CHST15	392	1098	31	5884	0.00017	2.02831	0.05	TRUE	2.02831
204057_at	IRF8	392	753	52	5255	0.00028	0.49332	0.05	TRUE	2.02708
205671_s_at	HLA-DOB	392	201	4	2839	0.00016	0.49369	0.05	TRUE	2.02556
202306_at	POLR2G	392	2576	605	9105	0.00016	0.49393	0.05	TRUE	2.02458
218368_s_at	TNFRSF12A	392	1293	40	4859	0.00015	2.02143	0.05	TRUE	2.02143
209619_at	CD74	392	6656	531	65014	0.0002	0.49559	0.05	TRUE	2.0178
202363_at	SPOCK1	392	509	38	4494	0.0002	2.01524	0.05	TRUE	2.01524
209788_s_at	ARTS-1	392	243	13	3194	0.00016	0.49631	0.05	TRUE	2.01487
46270_at	UBAP1	392	787	147	2520	0.00027	2.01459	0.05	TRUE	2.01459
219233_s_at	GSDMB	392	106	14	1039	0.00022	0.49699	0.05	TRUE	2.01211
219666_at	MS4A6A	392	977	123	7345	0.00017	0.4972	0.05	TRUE	2.01126
203337_x_at	ITGB1BP1	392	377	29	3792	0.00019	2.00522	0.02	TRUE	2.00522
210117_at	SPAG1	392	192	2	1604	0.00021	2.00063	0.05	TRUE	2.00063
206547_s_at	PPEF1	392	186	4	1362	0.0003	1.99928	0.05	TRUE	1.99928
213975_s_at	LYZ	392	4190	155	24697	0.00021	0.50036	0.05	TRUE	1.99856
220973_s_at	SHARPIN	392	338	27	1495	0.00025	1.9958	0.05	TRUE	1.9958
200620_at	TMEM59	392	3918	1216	11522	0.00021	0.50193	0.05	TRUE	1.99231
208874_x_at	PPP2R4	392	1015	303	5661	0.00022	1.99147	0.05	TRUE	1.99147
209747_at	TGFB3	392	482	27	2073	0.00032	1.98955	0.05	TRUE	1.98955
201114_x_at	PSMA7	392	5062	1127	21621	0.00038	0.50618	0.05	TRUE	1.97558
210139_s_at	Sp110	392	3954	53	14179	0.00025	1.97307	0.05	TRUE	1.97307
202956_at	DKFZP434L057	392	1225	230	5369	0.0003	1.9658	0.05	TRUE	1.9658
219836_at	ZBED2	392	152	2	1610	0.00036	0.50873	0.05	TRUE	1.96568
201934_at	SWD2	392	2762	601	9022	0.00027	1.9656	0.05	TRUE	1.9656
221667_s_at	HSPB8	392	322	15	4234	0.00034	1.94393	0.05	TRUE	1.94393
201389_at	ITGA5	392	850	38	3801	0.00038	1.93848	0.05	TRUE	1.93848
205550_s_at	BRE	392	907	322	2371	0.00043	1.93452	0.05	TRUE	1.93452
222258_s_at	SH3BP4	392	1292	31	11970	0.00046	1.91695	0.05	TRUE	1.91695
219798_s_at	MEPCE	392	1015	218	6797	0.00063	1.90503	0.05	TRUE	1.90503
44702_at	SYDE1	392	505	177	1588	0.0007	1.90243	0.05	TRUE	1.90243
203370_s_at	PDLIM7	392	382	57	1832	0.00072	1.87818	0.05	TRUE	1.87818
223335_at	TMEM69	130	820	335	3232	0.00032	15.3396	0.05	TRUE	15.3396
227458_at	CD274	130	362	30	3390	0	0.11713	0.01	TRUE	8.53752
224467_s_at	PDCD2L	130	561	105	1310	0.0005	0.12033	0.05	TRUE	8.31048
225157_at	MLXIP	130	658	156	2977	0.00015	7.09959	0.02	TRUE	7.09959
224591_at	HP1BP3	130	2668	668	7909	0.00024	6.77272	0.05	TRUE	6.77272
223366_at	ZNF704	130	516	47	2199	1e-05	6.22542	0.01	TRUE	6.22542
235096_at	LEO1	130	346	115	1735	1e-05	5.97184	0.01	TRUE	5.97184
224502_s_at	KIAA1191	130	2547	902	8523	0	5.52078	0.01	TRUE	5.52078
235570_at	RBMS3	130	240	61	1673	7e-05	5.49242	0.01	TRUE	5.49242
1568597_at	LOC646762	130	230	74	1043	2e-05	5.47264	0.01	TRUE	5.47264
223748_at	SLC4A11	130	167	18	1749	0.00035	5.42691	0.05	TRUE	5.42691
223393_s_at	TSHZ3	130	193	16	1155	0.00035	5.42454	0.05	TRUE	5.42454
226977_at	IGIP	130	366	71	1613	0.00038	5.39257	0.05	TRUE	5.39257
225688_s_at	PHLDB2	130	569	100	3240	0.00043	5.31378	0.05	TRUE	5.31378
226302_at	ATP8B1	130	381	44	2281	0.00013	5.23284	0.02	TRUE	5.23284
230728_at	FKBP14	130	519	66	1749	1e-05	5.18626	0.01	TRUE	5.18626
230398_at	TNS4	130	185	5	1913	0	5.1262	0.01	TRUE	5.1262
222450_at	PMEPA1	130	2324	197	10622	0	5.11515	0.01	TRUE	5.11515
226015_at	ZNF12	130	1232	458	2411	0	5.07411	0.01	TRUE	5.07411
224937_at	PTGFRN	130	955	141	7564	0.0002	5.05924	0.02	TRUE	5.05924
228571_at	RBAK	130	923	168	2442	0	4.974	0.01	TRUE	4.974
222668_at	KCTD15	130	315	7	2534	0.00024	4.96289	0.02	TRUE	4.96289
225911_at	NPNT	130	271	2	4084	9e-05	4.93151	0.02	TRUE	4.93151
244828_x_at	NAF1	130	376	44	1700	0	4.8788	0.01	TRUE	4.8788
225221_at	ZKSCAN1	130	2723	736	15259	0	4.85242	0.01	TRUE	4.85242
223095_at	MARVELD1	130	901	165	3225	0	4.76717	0.01	TRUE	4.76717
225535_s_at	TIMM23	130	3755	1168	8201	0.00039	0.21126	0.05	TRUE	4.7335
225735_at	ANKRD50	130	343	79	1125	0	4.51475	0.01	TRUE	4.51475
231897_at	PTGR1	130	999	169	2947	0.0001	4.47921	0.01	TRUE	4.47921
225021_at	ZNF532	130	589	84	3191	0.0001	4.47905	0.02	TRUE	4.47905
225435_at	SSR1	130	1619	209	4413	0	4.42341	0.01	TRUE	4.42341
226447_at	ASH1L	130	1003	240	2762	0.00032	4.39031	0.02	TRUE	4.39031
227325_at	INAFM1	130	730	167	1719	0	4.29049	0.01	TRUE	4.29049
222820_at	TNRC6C	130	193	3	1015	0.00047	4.2625	0.05	TRUE	4.2625
227533_at	RALGPS2	130	210	19	1681	0.00019	4.24598	0.05	TRUE	4.24598
238581_at	GBP5	130	239	5	6987	1e-05	0.23619	0.01	TRUE	4.23388
222838_at	SLAMF7	130	308	14	6985	0	0.23627	0.01	TRUE	4.23245
225223_at	SMAD5	130	630	203	1934	0.00011	4.21886	0.01	TRUE	4.21886
223151_at	DCUN1D5	130	1770	475	4654	0.00048	0.23783	0.05	TRUE	4.20468
225170_at	WDR5	130	530	199	1491	3e-05	4.18031	0.01	TRUE	4.18031
1568592_at	LOC100419583	130	610	226	2798	0	0.23947	0.01	TRUE	4.17589
226459_at	PIK3AP1	130	1006	145	5014	7e-05	0.23953	0.02	TRUE	4.17484
230110_at	MCOLN2	130	261	23	3889	2e-05	0.2405	0.01	TRUE	4.158
228084_at	PLA2G12A	130	353	80	1340	0.00026	4.14174	0.05	TRUE	4.14174
225147_at	CYTH3	130	622	174	2135	4e-05	4.1254	0.02	TRUE	4.1254
227784_s_at	COG1	130	536	86	1898	1e-05	4.1177	0.01	TRUE	4.1177
226314_at	CHST14	130	568	166	1354	1e-05	4.09057	0.01	TRUE	4.09057
224962_at	C9orf69	130	528	166	1062	1e-05	3.98953	0.01	TRUE	3.98953
225492_at	TMEM33	130	976	289	2255	0.00021	3.97378	0.05	TRUE	3.97378
227798_at	SMAD1	130	1248	269	2701	2e-05	3.90267	0.01	TRUE	3.90267
226492_at	SEMA6D	130	147	3	1063	2e-05	3.88893	0.01	TRUE	3.88893
226976_at	KPNA6	130	732	155	1652	4e-05	3.87368	0.01	TRUE	3.87368
241348_at	ZNF654	130	333	61	1068	0.0003	3.8697	0.05	TRUE	3.8697
225229_at	AFF4	130	1139	301	3423	0.00019	3.83277	0.05	TRUE	3.83277
227294_at	ZNF689	130	328	106	4218	0.00019	3.80807	0.05	TRUE	3.80807
235352_at	MR1	130	379	8	1362	2e-05	3.79959	0.01	TRUE	3.79959
227376_at	GLI3	130	611	79	2198	2e-05	3.75549	0.01	TRUE	3.75549
226430_at	RELL1	130	1708	364	6712	0.00023	3.7547	0.05	TRUE	3.7547
228768_at	FNIP1	130	600	183	1361	5e-05	3.74728	0.01	TRUE	3.74728
224472_x_at	SDF4	130	1546	442	4084	3e-05	3.73313	0.01	TRUE	3.73313
222859_s_at	DAPP1	130	268	27	1171	6e-05	0.26908	0.02	TRUE	3.71637
239196_at	ANKRD22	130	167	45	1397	4e-05	0.26946	0.01	TRUE	3.71113
224615_x_at	HM13	130	629	92	2432	0.00047	3.70377	0.05	TRUE	3.70377
241342_at	TMEM65	130	1261	369	3421	6e-05	3.70138	0.02	TRUE	3.70138
226691_at	TNRC18	130	1075	135	2545	4e-05	3.68272	0.01	TRUE	3.68272
239435_x_at	SHROOM1	130	262	41	1283	5e-05	3.67148	0.01	TRUE	3.67148
226502_at	ELMOD2	130	711	251	1485	3e-05	3.6659	0.01	TRUE	3.6659
233093_s_at	BIRC6	130	1470	370	3317	7e-05	3.65778	0.02	TRUE	3.65778
224872_at	DIP2B	130	772	269	1598	0.00019	3.65743	0.02	TRUE	3.65743
224597_at	LINC00657	130	6580	1972	14382	0.00023	3.61959	0.05	TRUE	3.61959
223501_at	TNFSF13B	130	1716	188	10232	0.00039	0.27691	0.05	TRUE	3.61128
223173_at	SPNS1	130	702	101	1788	6e-05	3.60906	0.02	TRUE	3.60906
223236_at	NSRP1	130	839	242	2597	0.00068	3.58111	0.05	TRUE	3.58111
224938_at	NUFIP2	130	777	173	1532	9e-05	3.57565	0.02	TRUE	3.57565
225120_at	PURB	130	1883	352	3662	5e-05	3.56655	0.02	TRUE	3.56655
227256_at	USP31	130	610	79	1493	7e-05	3.55456	0.02	TRUE	3.55456
226206_at	MAFK	130	1201	257	3218	5e-05	3.54355	0.02	TRUE	3.54355
231815_at	PHF12	130	384	57	1108	9e-05	3.54345	0.01	TRUE	3.54345
235144_at	RASEF	130	435	15	1561	0.00014	3.51955	0.05	TRUE	3.51955
224817_at	SH3PXD2A	130	883	310	2907	0.00036	3.50007	0.05	TRUE	3.50007
226939_at	CPEB2	130	659	118	1475	9e-05	3.4973	0.01	TRUE	3.4973
226377_at	NFIC	130	980	156	4904	0.00012	3.49554	0.05	TRUE	3.49554
225732_at	KLHL42	130	826	268	12562	0.00057	3.49257	0.05	TRUE	3.49257
227536_at	ZC3H13	130	603	144	1477	0.00023	3.49128	0.05	TRUE	3.49128
226752_at	FAM174A	130	640	181	2724	0.00036	3.48907	0.05	TRUE	3.48907
226364_at	HIP1	130	459	76	1164	8e-05	3.48137	0.01	TRUE	3.48137
224391_s_at	SIAE	130	405	63	1199	8e-05	3.4793	0.02	TRUE	3.4793
236262_at	MMRN2	130	200	16	1166	8e-05	3.46908	0.02	TRUE	3.46908
226091_s_at	MRFAP1	130	11575	5005	18834	0.00011	3.45976	0.05	TRUE	3.45976
223690_at	LTBP2	130	685	120	1924	8e-05	3.451	0.05	TRUE	3.451
228010_at	PPP2R2C	130	255	2	3063	0.0001	3.44343	0.05	TRUE	3.44343
226520_at	LCOR	130	619	132	1156	9e-05	3.44225	0.02	TRUE	3.44225
227319_at	KLHL36	130	718	180	2996	0.00033	3.41529	0.05	TRUE	3.41529
225570_at	SLC41A1	130	559	175	1274	0.00017	3.37644	0.02	TRUE	3.37644
222391_at	TMEM30A	130	2309	556	5388	0.00016	3.37316	0.02	TRUE	3.37316
227095_at	LEPROT	130	1236	176	2698	0.00013	3.36173	0.05	TRUE	3.36173
228630_at	ZNF84	130	529	79	1261	0.00015	3.3596	0.02	TRUE	3.3596
225391_at	LOC93622	130	552	155	1350	0.00015	3.34873	0.05	TRUE	3.34873
226905_at	FAM101B	130	1690	133	5194	0.00015	3.32642	0.05	TRUE	3.32642
225922_at	FNIP2	130	1068	229	2393	0.00017	3.31448	0.05	TRUE	3.31448
226278_at	SVIP	130	538	83	2427	0.00017	0.30266	0.05	TRUE	3.30404
226811_at	FAM46C	130	501	62	6009	0.00028	0.30311	0.05	TRUE	3.29913
226820_at	ZNF362	130	1610	349	4389	0.00027	3.29841	0.05	TRUE	3.29841
235728_at	ZFP3	130	305	44	1134	0.0005	3.29611	0.05	TRUE	3.29611
223027_at	SNX9	130	979	304	2132	0.0002	3.28827	0.05	TRUE	3.28827
223166_x_at	RABL6	130	511	143	1784	0.00024	3.27929	0.05	TRUE	3.27929
224861_at	GNAQ	130	851	142	1813	0.00018	3.27158	0.02	TRUE	3.27158
224876_at	C5orf24	130	2094	483	4675	0.00019	3.27002	0.02	TRUE	3.27002
235458_at	HAVCR2	130	267	58	1093	0.00018	0.30583	0.05	TRUE	3.26979
227036_at	RASAL2	130	482	72	1356	0.00056	3.25676	0.05	TRUE	3.25676
227183_at	MIR143HG	130	191	5	1402	0.00032	3.25597	0.05	TRUE	3.25597
235125_x_at	FAM73A	130	592	49	2094	0.00026	3.22672	0.05	TRUE	3.22672
225080_at	MYO1C	130	1053	199	2997	0.00025	3.20256	0.05	TRUE	3.20256
226554_at	ZBTB7A	130	912	125	2562	0.00026	3.17695	0.05	TRUE	3.17695
225768_at	NR1D2	130	947	102	2367	0.00029	3.16676	0.05	TRUE	3.16676
1552701_a_at	CARD16	130	438	50	2116	0.00029	0.31743	0.05	TRUE	3.1503
225029_at	LINC01420	130	1687	390	4286	0.00031	3.13705	0.05	TRUE	3.13705
228507_at	PDE3A	130	140	4	3789	0.00036	3.13458	0.05	TRUE	3.13458
223011_s_at	OCIAD1	130	3948	990	6505	0.0005	3.09326	0.05	TRUE	3.09326
222978_at	SURF4	130	4256	1617	9466	0.00042	3.09231	0.05	TRUE	3.09231
231849_at	KRT80	130	251	7	1689	0.00065	3.04879	0.05	TRUE	3.04879
