# Supplementary material for: Survival analysis across the entire transcriptome identifies biomarkers with the highest prognostic power in breast cancer
Source: Comput Struct Biotechnol J. 2021 Jul 18;19:4101–9. doi: 10.1016/j.csbj.2021.07.014 (PMC8339292; doi:10.1016/j.csbj.2021.07.014)
Supplement: Supplementary data 5 [file mmc5.xlsx]

## Sheet: Spl Table 5_breast_basal_adjuva
Probe ID	Genesymbol	Count	Cutoff	Min	Max	RFS p value	RFS HR	FDR	JetSet best
201492_s_at	RPL41	156	35781	13954	66488	8e-05	0.26686	0.05	TRUE
201254_x_at	RPS6	156	26155	10598	64280	0	0.2695	0.01	TRUE
216231_s_at	B2M	156	25725	7546	65435	0.00011	0.33836	0.02	TRUE
208904_s_at	RPS28	156	25260	9243	53176	0.00017	0.25475	0.05	TRUE
213377_x_at	RPS12	156	25168	4546	63702	0.00025	0.32881	0.05	TRUE
208695_s_at	RPL39	156	24344	7331	58339	1e-05	0.29508	0.01	TRUE
200032_s_at	RPL9	156	22072	1661	48878	0.0002	0.32888	0.05	TRUE
200741_s_at	RPS27	156	21143	9443	45167	6e-05	0.32089	0.05	TRUE
200834_s_at	LOC100291837	156	20900	3136	51407	0.00045	0.32657	0.05	TRUE
202029_x_at	RPL38	156	19913	10084	49016	0.0003	0.3606	0.05	TRUE
200019_s_at	FAU	156	16666	2799	33244	0.00024	0.24808	0.02	TRUE
201666_at	TIMP1	156	13148	1886	29697	0.00019	2.87692	0.05	TRUE
201438_at	COL6A3	156	11896	530	29409	0.00019	2.86054	0.05	TRUE
226091_s_at	MRFAP1	54	10739	5005	18834	3e-05	9.24124	0.01	TRUE
211161_s_at	COL3A1	156	8042	272	28597	0.00048	2.90196	0.05	TRUE
224597_at	LINC00657	54	7471	2823	11014	4e-05	6.81275	0.01	TRUE
211964_at	FLJ22259	156	6397	321	19128	1e-05	3.50648	0.01	TRUE
213726_x_at	TUBB2C	156	6296	1766	16285	0.00027	3.02719	0.05	TRUE
210986_s_at	TPM1	156	5458	1439	40245	0.00048	5.14616	0.05	TRUE
213428_s_at	COL6A1	156	5433	454	30694	0.00023	6.67899	0.05	TRUE
202283_at	PEDF	156	5184	546	15233	1e-05	3.32805	0.01	TRUE
201114_x_at	PSMA7	156	4992	1127	21621	0.00023	0.30108	0.05	TRUE
36994_at	ATP6V0C	156	4965	1200	12044	0.00035	2.83264	0.05	TRUE
223474_at	IRF2BPL	54	4781	1540	10632	0.00016	6.77777	0.02	TRUE
211980_at	COL4A1	156	4747	205	14204	1e-05	4.95524	0.01	TRUE
202189_x_at	PTB2	156	4663	1254	7344	0.00028	2.78184	0.05	TRUE
214853_s_at	SHC1	156	4620	1177	9540	0	4.17485	0.01	TRUE
201137_s_at	HLA-DPB1	156	4565	835	23015	0.00045	0.37353	0.05	TRUE
224591_at	HP1BP3	54	4565	668	7909	0.00015	5.72194	0.01	TRUE
210982_s_at	HLA-DRA	156	4450	27	29335	0.0001	0.33909	0.02	TRUE
37012_at	CAPZB	156	4227	1791	8072	0	3.79312	0.01	TRUE
213975_s_at	LYZ	156	4190	155	21410	0.0002	0.33484	0.02	TRUE
1555844_s_at	HNRNPM	54	3986	1009	6675	0.0001	6.95393	0.01	TRUE
222999_s_at	CCNL2	54	3940	491	8869	0.00021	5.85005	0.05	TRUE
212038_s_at	VDAC1	156	3927	655	9966	0.00015	2.97785	0.05	TRUE
202117_at	p50rhoGAP	156	3844	767	8392	0.00029	2.76333	0.05	TRUE
204653_at	TFAP2A	156	3584	98	13390	6e-05	3.07933	0.05	TRUE
203477_at	COL15A1	156	3555	125	10293	9e-05	3.01637	0.02	TRUE
224788_at	ARF6	54	3548	1004	10757	8e-05	6.40331	0.01	TRUE
217846_at	QARS	156	3517	1553	10334	0.00029	3.15978	0.05	TRUE
210139_s_at	Sp110	156	3166	301	14179	1e-05	4.42656	0.01	TRUE
201762_s_at	PSME2	156	3160	827	14124	2e-05	0.30583	0.01	TRUE
221483_s_at	ARPP19	156	3095	843	6213	5e-05	3.18458	0.02	TRUE
212488_at	COL5A1	156	2979	101	14137	3e-05	3.32371	0.01	TRUE
201525_at	APOD	156	2796	104	54819	0.0003	2.83086	0.05	TRUE
225221_at	ZKSCAN1	54	2796	736	7297	8e-05	8.53443	0.01	TRUE
225549_at	DDX6	54	2795	570	4947	0.0004	5.18373	0.05	TRUE
225649_s_at	STK35	54	2757	376	6720	0.00026	5.44052	0.05	TRUE
221269_s_at	SH3BGRL3	156	2669	110	7637	0.00028	2.96179	0.05	TRUE
224502_s_at	KIAA1191	54	2666	902	8523	0	10.7376	0.01	TRUE
214665_s_at	CHP	156	2643	567	7964	1e-05	3.47801	0.01	TRUE
212012_at	D2S448	156	2621	293	10300	0.00033	2.76733	0.05	TRUE
201792_at	AEBP1	156	2606	77	14013	4e-05	3.35823	0.01	TRUE
200697_at	HK1	156	2594	600	5257	0.0001	2.95287	0.05	TRUE
224598_at	MGAT4B	54	2419	558	4896	0	8.08737	0.01	TRUE
201289_at	CYR61	156	2400	123	11896	0.0002	3.25026	0.05	TRUE
202306_at	POLR2G	156	2384	605	7326	1e-05	0.29521	0.01	TRUE
212473_s_at	MICAL2	156	2246	224	6773	0.00011	2.93876	0.02	TRUE
200771_at	LAMC1	156	2221	287	8306	0.0001	3.67259	0.02	TRUE
229265_at	SKI	54	2185	288	4485	0	8.77466	0.01	TRUE
223480_s_at	MRPL47	54	2145	470	7852	9e-05	0.15791	0.01	TRUE
201046_s_at	RAD23A	156	2121	505	5817	0.00018	2.96116	0.05	TRUE
224571_at	IRF2BP2	54	2115	442	6174	0.00119	6.16434	0.05	TRUE
224899_s_at	MAGT1	54	2070	694	4877	0.0001	0.12263	0.01	TRUE
204533_at	CXCL10	156	2042	155	24807	0	0.2556	0.01	TRUE
224894_at	YAP1	54	2040	186	4225	0	11.5783	0.01	TRUE
222450_at	PMEPA1	54	2037	219	7421	7e-05	7.21357	0.01	TRUE
225786_at	HNRNPU-AS1	54	2027	171	5256	1e-05	8.19152	0.01	TRUE
228299_at	KCTD20	54	2004	636	3487	0.00011	6.27139	0.01	TRUE
226154_at	DNM1L	54	2000	901	4891	0.00018	6.02818	0.02	TRUE
207435_s_at	SRRM2	156	1960	157	4736	0.00013	2.93342	0.05	TRUE
222984_at	PAIP2	54	1958	1014	6148	0.0002	0.18212	0.05	TRUE
212372_at	MYH10	156	1955	330	6651	4e-05	3.42873	0.01	TRUE
225629_s_at	ZBTB4	54	1940	309	3701	0.00022	5.36034	0.05	TRUE
201170_s_at	BHLHE40	156	1926	353	10847	0.00023	6.69169	0.05	TRUE
200766_at	CLN10	156	1919	164	4701	0.0003	2.79468	0.05	TRUE
204457_s_at	GAS1	156	1916	136	5787	3e-05	3.28948	0.01	TRUE
207543_s_at	P4HA1	156	1916	354	5596	4e-05	3.16203	0.01	TRUE
226143_at	RAI1	54	1882	174	4091	0	8.10084	0.01	TRUE
204083_s_at	TPM2	156	1872	133	8907	0.00022	2.96141	0.05	TRUE
224937_at	PTGFRN	54	1854	141	7564	0.00032	5.19642	0.05	TRUE
203238_s_at	NOTCH3	156	1841	88	7055	0	3.56635	0.01	TRUE
225740_x_at	MDM4	54	1800	315	4745	0.00022	5.8595	0.02	TRUE
224624_at	LRRC8A	54	1798	516	5357	0.0005	5.11015	0.05	TRUE
224791_at	ASAP1	54	1787	408	4238	0.00094	5.49565	0.05	TRUE
200649_at	NUCB1	156	1783	265	4753	0.00012	3.60272	0.05	TRUE
203060_s_at	PAPSS2	156	1738	85	17104	9e-05	3.00082	0.05	TRUE
223306_at	EBPL	54	1735	705	8212	0.00061	0.17291	0.05	TRUE
227291_s_at	BOLA3	54	1729	761	7372	0.00028	0.18523	0.02	TRUE
217854_s_at	RPABC1	156	1714	221	3741	5e-05	3.51582	0.01	TRUE
203108_at	RAI3	156	1710	12	8204	5e-05	3.0726	0.05	TRUE
226430_at	RELL1	54	1708	364	5702	4e-05	6.88153	0.01	TRUE
226377_at	NFIC	54	1691	156	4904	2e-05	8.10971	0.01	TRUE
203932_at	HLA-DMB	156	1688	407	11937	5e-05	0.30948	0.01	TRUE
226820_at	ZNF362	54	1685	349	4389	7e-05	8.40042	0.01	TRUE
203915_at	Humig	156	1664	110	21212	2e-05	0.30934	0.01	TRUE
1560060_s_at	VPS37C	54	1629	428	4817	0.00011	18.114	0.01	TRUE
223064_at	RNF181	54	1625	790	8889	7e-05	0.1628	0.01	TRUE
217911_s_at	BAG3	156	1621	188	6156	8e-05	3.08522	0.02	TRUE
225435_at	SSR1	54	1619	209	4413	0	8.12017	0.01	TRUE
225117_at	KANSL1	54	1579	450	3814	0.00015	10.2044	0.02	TRUE
211202_s_at	KDM5B	156	1566	339	6676	0.00076	2.75148	0.05	TRUE
224692_at	PPP1R15B	54	1552	639	4457	0.00024	9.7806	0.02	TRUE
202733_at	C-P4Halpha(II)	156	1541	113	4673	1e-05	3.5582	0.01	TRUE
223019_at	FAM129B	54	1538	189	4494	0.00124	4.5252	0.05	TRUE
201324_at	EMP1	156	1533	79	10686	7e-05	6.19469	0.01	TRUE
226191_at	GSK3B	54	1532	415	3283	7e-05	8.56094	0.01	TRUE
226233_at	B3GALNT2	54	1528	465	2304	0.00028	6.61716	0.01	TRUE
227400_at	NFIX	54	1504	171	7941	0.00019	16.9915	0.02	TRUE
225080_at	MYO1C	54	1491	281	2997	4e-05	6.47093	0.01	TRUE
224643_at	PRRC1	54	1486	703	4798	0.0001	8.23132	0.02	TRUE
219010_at	C1orf106	156	1484	87	5495	0	3.75923	0.01	TRUE
233093_s_at	BIRC6	54	1480	370	2634	3e-05	7.87765	0.01	TRUE
202123_s_at	ABL1	156	1476	278	2612	4e-05	3.141	0.02	TRUE
223026_s_at	VPS29	54	1472	819	3642	9e-05	0.16733	0.01	TRUE
223070_at	SELK	54	1464	605	5145	0	0.08725	0.01	TRUE
217899_at	TMEM214	156	1456	444	3817	0.00042	2.83368	0.05	TRUE
225793_at	LIX1L	54	1449	410	3489	0.00039	5.19271	0.05	TRUE
201110_s_at	THBS1	156	1442	71	7741	0.00014	3.00634	0.05	TRUE
227305_s_at	SMCR8	54	1442	416	3873	0.00053	8.82406	0.05	TRUE
244103_at	SDE2	54	1432	572	2683	1e-05	8.55942	0.01	TRUE
202471_s_at	IDH3G	156	1431	115	5638	0.00032	2.8008	0.05	TRUE
207574_s_at	GADD45B	156	1410	217	8937	7e-05	3.14064	0.02	TRUE
224516_s_at	CXXC5	54	1409	168	5809	0.00015	5.7972	0.01	TRUE
225294_s_at	TRAPPC1	54	1385	530	2799	0	10.6872	0.01	TRUE
227527_at	KMT2D	54	1375	91	2531	0	11.1463	0.01	TRUE
226691_at	TNRC18	54	1369	135	2545	0	23.8264	0.01	TRUE
201605_x_at	CNN2	156	1361	269	2411	3e-05	3.19934	0.01	TRUE
205890_s_at	GABBR1	156	1353	38	20807	0.0001	0.33558	0.02	TRUE
222488_s_at	DCTN4	54	1341	581	2335	2e-05	8.38414	0.01	TRUE
225917_at	ATF7IP	54	1336	328	3176	0.00013	6.31164	0.01	TRUE
202369_s_at	TRAM2	156	1334	207	3371	0.00012	2.94936	0.05	TRUE
202311_s_at	COL1A1	156	1330	122	8894	6e-05	3.62917	0.01	TRUE
225368_at	HIPK2	54	1314	417	6926	0.00064	15.4641	0.05	TRUE
213041_s_at	ATP5D	156	1312	139	3748	0.0001	2.98117	0.05	TRUE
224897_at	WDR26	54	1295	243	2638	0	9.37517	0.01	TRUE
226206_at	MAFK	54	1291	257	3218	0.00063	5.07372	0.05	TRUE
204122_at	TYROBP	156	1290	309	6292	0.00018	0.35069	0.02	TRUE
208858_s_at	ESYT1	156	1288	71	2238	2e-05	3.25559	0.01	TRUE
224626_at	SLC35A4	54	1285	319	2093	7e-05	6.24749	0.01	TRUE
212068_s_at	BAT2L	156	1280	57	4233	4e-05	3.18703	0.01	TRUE
208336_s_at	TECR	156	1258	240	4787	2e-05	3.96332	0.01	TRUE
225479_at	LRRC58	54	1255	612	2404	0.00111	6.25574	0.05	TRUE
224986_s_at	PDPK1	54	1240	365	2058	5e-05	7.45536	0.01	TRUE
201189_s_at	ITPR3	156	1232	37	4783	2e-05	3.46898	0.01	TRUE
224993_at	MLLT1	54	1229	314	2779	0.00019	6.58489	0.01	TRUE
204114_at	NID2	156	1224	59	4165	0.00011	2.95443	0.05	TRUE
203708_at	PDE4B	156	1223	24	5670	3e-05	0.1947	0.01	TRUE
209651_at	TGFB1I1	156	1219	88	5505	0	4.85184	0.01	TRUE
210010_s_at	SLC25A1	156	1216	207	3441	1e-05	3.49573	0.01	TRUE
201234_at	ILK	156	1214	368	3709	0.00026	4.79638	0.05	TRUE
202224_at	CRK	156	1210	296	2858	0.00012	2.97179	0.05	TRUE
209190_s_at	DIAPH1	156	1202	242	2876	1e-05	3.54061	0.01	TRUE
227964_at	FRMD8	54	1189	407	8242	0.00012	8.19827	0.01	TRUE
224622_at	TBC1D14	54	1181	481	2638	0.00014	5.75635	0.02	TRUE
212032_s_at	PTOV1	156	1177	243	3720	0.0001	3.02148	0.02	TRUE
201645_at	TNC	156	1174	9	8777	0.00014	3.33033	0.02	TRUE
208874_x_at	PPP2R4	156	1165	370	5661	6e-05	3.21238	0.01	TRUE
206858_s_at	HOXC6	156	1158	161	6874	0.00014	3.01287	0.05	TRUE
228318_s_at	CRIPAK	54	1155	4	3156	0	14.5978	0.01	TRUE
225572_at	CREB1	54	1154	141	1922	0.00012	6.20322	0.02	TRUE
201505_at	LAMB1	156	1143	72	6462	0.00025	2.83454	0.05	TRUE
213766_x_at	GNA11	156	1138	249	4006	0.00014	3.16178	0.05	TRUE
225244_at	SNAP47	54	1137	468	2695	0.00015	10.28	0.02	TRUE
225229_at	AFF4	54	1128	301	2674	1e-05	7.56749	0.01	TRUE
226554_at	ZBTB7A	54	1122	125	2562	1e-05	7.75718	0.01	TRUE
226816_s_at	KIAA1143	54	1117	294	2022	2e-05	8.46971	0.01	TRUE
223179_at	YPEL3	54	1114	225	2978	0.00048	5.42384	0.05	TRUE
201925_s_at	DAF	156	1110	127	4521	5e-05	3.08061	0.01	TRUE
213869_x_at	THY1	156	1109	196	3725	0	4.106	0.01	TRUE
223598_at	RAD23B	54	1099	394	2740	0.00013	5.82347	0.02	TRUE
212571_at	CHD8	156	1097	332	2328	4e-05	3.1391	0.02	TRUE
1558142_at	TNRC6B	54	1091	97	3462	0.00013	5.76529	0.02	TRUE
217943_s_at	MAP7D1	156	1091	409	3022	8e-05	3.12539	0.01	TRUE
231897_at	PTGR1	54	1087	169	2296	0.0003	5.73687	0.02	TRUE
218632_at	HECTD3	156	1086	270	3344	0	4.04987	0.01	TRUE
201111_at	CSE1L	156	1082	295	4586	9e-05	0.32996	0.02	TRUE
225492_at	TMEM33	54	1082	289	1946	0.00018	5.59951	0.02	TRUE
222258_s_at	SH3BP4	156	1080	169	11970	0	6.22334	0.01	TRUE
202363_at	SPOCK1	156	1080	42	2661	9e-05	2.99644	0.02	TRUE
227426_at	SOS1	54	1079	312	2177	0.00069	5.17205	0.05	TRUE
225037_at	SLC35C2	54	1078	362	2153	2e-05	7.21772	0.01	TRUE
225129_at	CPNE2	54	1076	202	1998	0.00021	5.53992	0.05	TRUE
223297_at	AMMECR1L	54	1073	387	1958	0.00025	5.53362	0.05	TRUE
225908_at	IAH1	54	1070	248	3298	0.00011	0.0925	0.01	TRUE
225922_at	FNIP2	54	1068	292	2393	0.00017	6.08481	0.02	TRUE
201389_at	ITGA5	156	1062	100	3801	0	3.53321	0.01	TRUE
223236_at	NSRP1	54	1061	242	2597	0.00024	7.43987	0.02	TRUE
226054_at	BRD4	54	1061	75	1927	0.00096	4.75926	0.05	TRUE
232617_at	CTSS	54	1057	192	4143	0.00021	0.17903	0.02	TRUE
227095_at	LEPROT	54	1057	176	2639	0.00054	5.06367	0.05	TRUE
228191_at	FLVCR1	54	1049	194	1682	0.00036	5.41963	0.05	TRUE
226832_at	RNF168	54	1048	234	3727	5e-05	11.5314	0.01	TRUE
225522_at	AAK1	54	1047	258	1688	6e-05	7.65536	0.01	TRUE
204464_s_at	EDNRA	156	1046	102	2742	0.00032	2.7426	0.05	TRUE
204118_at	CD48	156	1044	54	8159	0.00022	0.30051	0.05	TRUE
223077_at	TMOD3	54	1039	203	1916	0.00011	5.9122	0.01	TRUE
223002_s_at	XRN2	54	1037	235	2025	0.00016	6.32644	0.01	TRUE
212126_at	CBX5	156	1035	178	3051	0.00041	2.70324	0.05	TRUE
226158_at	KLHL24	54	1031	201	1824	0.00031	5.59045	0.05	TRUE
206662_at	GLRX	156	1024	250	11622	0.0001	0.33471	0.05	TRUE
203066_at	CHST15	156	1024	101	5884	2e-05	3.32615	0.01	TRUE
207163_s_at	AKT1	156	1021	271	5550	0.00025	3.43196	0.02	TRUE
226605_at	DGKQ	54	1019	22	2574	1e-05	7.16776	0.01	TRUE
209365_s_at	ECM1	156	1017	121	3662	5e-05	3.10103	0.01	TRUE
223335_at	TMEM69	54	1005	382	2180	0.00051	5.40774	0.05	TRUE
226015_at	ZNF12	54	1003	458	2411	0.00014	6.77875	0.02	TRUE
225252_at	SRXN1	54	1002	251	2723	0.00059	5.1584	0.05	TRUE
228662_at	SOCS7	54	996	217	3208	0.00064	4.86268	0.05	TRUE
224849_at	TTC17	54	996	344	2346	0.00058	8.75453	0.05	TRUE
216264_s_at	LAMB2	156	993	85	2665	0	3.82727	0.01	TRUE
225835_at	SLC12A2	54	987	120	8837	0.00059	4.89782	0.05	TRUE
226245_at	KCTD1	54	987	119	2798	0.0003	9.50665	0.05	TRUE
209803_s_at	PHLDA2	156	985	42	8819	7e-05	3.01768	0.05	TRUE
203043_at	TRAMP	156	975	353	3021	2e-05	3.7395	0.01	TRUE
200827_at	PLOD1	156	974	212	4257	0.00016	5.73172	0.05	TRUE
222751_at	HERPUD2	54	973	342	2128	0.00035	6.14641	0.02	TRUE
223095_at	MARVELD1	54	971	165	3225	1e-05	10.5162	0.01	TRUE
212453_at	KIAA1279	156	971	311	2064	0.00018	2.87779	0.05	TRUE
226744_at	METTL16	54	966	483	2332	8e-05	11.1782	0.01	TRUE
225821_s_at	BOD1L1	54	961	249	1737	0.00013	5.90856	0.02	TRUE
226447_at	ASH1L	54	953	240	2762	1e-05	14.4521	0.01	TRUE
226993_at	TRIP12	54	950	214	1803	0.00021	5.86689	0.02	TRUE
204589_at	NUAK1	156	940	104	2861	7e-05	3.05652	0.05	TRUE
212167_s_at	BAF47	156	938	382	2031	0.00012	3.63317	0.05	TRUE
227798_at	SMAD1	54	937	269	2356	6e-05	9.25827	0.01	TRUE
225330_at	IGF1R	54	929	87	7918	0.00027	5.42533	0.02	TRUE
225012_at	HDLBP	54	926	263	3310	1e-05	8.95466	0.01	TRUE
201655_s_at	HSPG2	156	924	19	8189	0	10.1305	0.01	TRUE
224817_at	SH3PXD2A	54	916	310	2803	2e-05	21.6319	0.01	TRUE
205126_at	VRK2	156	908	486	2640	0.00018	0.35003	0.05	TRUE
225789_at	AGAP3	54	908	224	2002	1e-05	8.83885	0.01	TRUE
222468_at	KIAA0319L	54	898	316	3234	0.00054	6.82795	0.02	TRUE
225205_at	KIF3B	54	898	298	2196	0.00041	15.4243	0.05	TRUE
210092_at	MAGOH	156	895	178	4505	0.00072	0.33935	0.05	TRUE
225181_at	ARID1B	54	889	252	2332	0.00046	5.44049	0.02	TRUE
202998_s_at	LOXL2	156	885	233	7529	0.00012	9.64573	0.05	TRUE
225086_at	FAM98B	54	881	196	1980	0.0001	8.22793	0.01	TRUE
41160_at	MBD3	156	874	373	2677	0	9.72647	0.01	TRUE
218261_at	HSMU1B	156	871	6	2405	0.00012	2.92836	0.05	TRUE
235542_at	TET3	54	866	113	2406	5e-05	8.83777	0.01	TRUE
201536_at	DUSP3	156	865	126	2735	0.00041	2.94851	0.05	TRUE
228446_at	KIAA2026	54	863	247	1755	0.00033	5.28544	0.05	TRUE
222482_at	SSBP3	54	861	154	4465	9e-05	6.16224	0.01	TRUE
225732_at	KLHL42	54	860	268	2424	3e-05	8.02987	0.01	TRUE
224704_at	TNRC6A	54	860	227	1650	0	9.17416	0.01	TRUE
209488_s_at	RBPMS	156	859	29	3285	5e-05	3.37168	0.01	TRUE
225842_at	PHLDA1	54	856	206	4143	0.00023	6.45096	0.02	TRUE
91816_f_at	MEX3D	156	856	88	2164	0	4.25755	0.01	TRUE
209082_s_at	COL18A1	156	851	129	3251	0.00019	3.64625	0.05	TRUE
208614_s_at	FLNB	156	847	139	6830	0.00012	7.1575	0.05	TRUE
231807_at	KIAA1217	54	841	157	2362	3e-05	9.0031	0.01	TRUE
219025_at	CD248	156	836	103	4710	1e-05	3.47747	0.01	TRUE
201082_s_at	DCTN1	156	833	56	2047	0.00022	3.33743	0.05	TRUE
224864_at	SRA1	54	832	252	1537	0.00016	5.59638	0.02	TRUE
227064_at	ANKRD40	54	824	256	1335	4e-05	7.99662	0.01	TRUE
225764_at	ETV6	54	823	250	2193	7e-05	19.0406	0.01	TRUE
227325_at	INAFM1	54	820	235	1719	8e-05	7.50507	0.01	TRUE
226976_at	KPNA6	54	816	155	1319	0	13.031	0.01	TRUE
212674_s_at	DHX30	156	810	323	2336	0.00034	2.82234	0.05	TRUE
225782_at	MSRB3	54	804	6	3097	0.00035	5.62483	0.05	TRUE
225768_at	NR1D2	54	804	209	2152	0.0004	5.29998	0.05	TRUE
224890_s_at	LAMTOR4	54	802	342	6741	0.00048	0.11146	0.05	TRUE
201851_at	EEN	156	800	73	3964	0	4.4838	0.01	TRUE
224861_at	GNAQ	54	797	223	1813	0.00015	5.70153	0.02	TRUE
225892_at	IREB2	54	796	215	1838	0.00052	5.91018	0.05	TRUE
223299_at	SEC11C	54	794	347	11920	0.00019	0.1817	0.02	TRUE
225170_at	WDR5	54	792	291	1491	0	9.81719	0.01	TRUE
223431_at	BLOC1S4	54	789	163	1672	0	8.51877	0.01	TRUE
223173_at	SPNS1	54	787	138	1788	1e-05	9.12619	0.01	TRUE
231809_x_at	PDCD7	54	776	239	2254	0.00085	5.64035	0.05	TRUE
223690_at	LTBP2	54	775	140	1924	0.00018	5.61471	0.02	TRUE
213698_at	ZMYM6	156	768	58	4401	4e-05	0.31212	0.01	TRUE
230029_x_at	UBR3	54	766	148	2239	0.00012	8.06211	0.02	TRUE
226909_at	ZNF518B	54	763	172	3436	6e-05	7.74889	0.01	TRUE
225168_at	FRMD4A	54	761	205	5883	0.00029	6.04302	0.05	TRUE
226742_at	SAR1B	54	760	131	2236	0.00019	5.95777	0.02	TRUE
202030_at	BCKDK	156	760	135	1130	3e-05	3.23393	0.02	TRUE
209593_s_at	TOR1B	156	759	323	1697	0.0002	2.85198	0.05	TRUE
225296_at	ZNF317	54	759	175	1422	0.0005	4.9298	0.02	TRUE
208132_x_at	BAT2	156	758	140	3501	0.00058	3.33326	0.05	TRUE
227698_s_at	RAB40C	54	756	201	2126	0.00019	6.67627	0.02	TRUE
228776_at	GJC1	54	755	130	1532	0.00034	5.37506	0.05	TRUE
225157_at	MLXIP	54	754	156	2977	0.00073	14.2399	0.05	TRUE
220934_s_at	TMEM223	156	754	92	2589	0	0.25531	0.01	TRUE
39248_at	AQP3	156	749	89	24541	0.00016	2.93386	0.05	TRUE
1555881_s_at	LZTS2	54	748	281	1660	0.0001	6.46794	0.01	TRUE
218601_at	URG4	156	746	76	3034	0.00016	2.91369	0.02	TRUE
202734_at	TRIP10	156	746	134	1781	3e-05	3.20579	0.01	TRUE
225544_at	TBX3	54	740	60	2326	6e-05	6.25831	0.01	TRUE
228106_at	DCAF16	54	738	154	1521	0	8.76815	0.01	TRUE
209270_at	BM600-125kDa	156	731	8	6441	9e-05	3.01734	0.02	TRUE
213075_at	OLFML2A	156	731	36	2179	1e-05	3.32833	0.01	TRUE
207390_s_at	SMTN	156	724	74	4611	8e-05	3.20782	0.02	TRUE
226005_at	UBE2G1	54	719	319	1169	0.00031	6.2502	0.05	TRUE
227319_at	KLHL36	54	718	180	2996	0.00018	6.60044	0.02	TRUE
226314_at	CHST14	54	717	166	1354	4e-05	6.4062	0.01	TRUE
201797_s_at	VARS	156	715	124	2055	8e-05	3.02895	0.01	TRUE
227195_at	ZNF503	54	714	50	4328	4e-05	8.99927	0.01	TRUE
226954_at	UBE2R2	54	713	236	2105	0.00044	6.09197	0.05	TRUE
228571_at	RBAK	54	712	252	1486	0.00035	6.18566	0.05	TRUE
201809_s_at	ORW1	156	711	143	3808	4e-05	3.27503	0.01	TRUE
217891_at	C16orf58	156	711	108	1868	0.00021	2.96065	0.05	TRUE
242282_at	ZFPM1	54	710	61	1238	0.00074	4.87393	0.05	TRUE
227551_at	ABHD17B	54	706	252	1573	0.00067	5.72554	0.05	TRUE
225164_s_at	EIF2AK4	54	702	145	1243	0.00028	5.20506	0.05	TRUE
224807_at	GRAMD1A	54	696	218	1431	0.00012	6.14803	0.02	TRUE
203370_s_at	PDLIM7	156	694	96	1832	1e-05	3.39042	0.01	TRUE
223107_s_at	ZCCHC17	54	694	241	1820	0.00048	0.1448	0.05	TRUE
224991_at	CMIP	54	692	94	2234	0.0004	5.83914	0.05	TRUE
235145_at	ZBTB7B	54	691	68	1839	0.00059	5.01375	0.05	TRUE
225848_at	ZNF746	54	686	56	2952	0.00049	5.20377	0.05	TRUE
223239_at	GSKIP	54	685	326	1985	9e-05	0.14089	0.01	TRUE
209391_at	DPM2	156	684	179	1101	0	3.81244	0.01	TRUE
226502_at	ELMOD2	54	683	251	1120	0.00018	5.75826	0.02	TRUE
227796_at	ZFP62	54	682	226	2049	2e-05	12.4623	0.01	TRUE
212458_at	SPRED2	156	679	72	4897	0.00026	2.86453	0.05	TRUE
235791_x_at	CHD1	54	679	185	1499	0.00019	6.5861	0.02	TRUE
224611_s_at	DNAJC5	54	678	192	2731	0	19.1525	0.01	TRUE
212898_at	KIAA0406	156	675	208	2183	8e-05	3.08337	0.05	TRUE
225505_s_at	PCED1A	54	675	169	1363	0.00057	5.00375	0.05	TRUE
202856_s_at	MCT4	156	674	90	3194	0.00017	3.28412	0.02	TRUE
223387_at	ZFYVE1	54	673	293	1730	5e-05	11.5314	0.01	TRUE
225139_at	NFATC3	54	672	114	1232	0.00043	5.16807	0.05	TRUE
44702_at	SYDE1	156	671	221	1588	8e-05	2.9976	0.02	TRUE
202659_at	PSMB10	156	670	84	4789	0.00012	0.34003	0.02	TRUE
233168_s_at	SELO	54	660	256	1282	0.00043	5.16748	0.05	TRUE
227376_at	GLI3	54	658	79	2198	5e-05	6.43019	0.01	TRUE
212046_x_at	MAPK3	156	656	24	1572	0.00015	2.96659	0.05	TRUE
226715_at	FOXK1	54	655	188	1522	0.00016	7.78986	0.02	TRUE
227205_at	TAF1	54	655	183	1247	0.00044	5.61691	0.05	TRUE
221489_s_at	SPRY4	156	653	123	2301	4e-05	3.11899	0.02	TRUE
202465_at	PCOLCE	156	652	23	5608	0.0001	6.00562	0.02	TRUE
202275_at	G6PD	156	649	133	4671	0	4.12508	0.01	TRUE
212338_at	MYO1D	156	649	68	2138	1e-05	3.53082	0.01	TRUE
201314_at	STK25	156	648	163	1576	0.00044	2.75873	0.05	TRUE
204166_at	SBNO2	156	646	15	1752	2e-05	3.30359	0.01	TRUE
224729_s_at	ATPAF1	54	643	306	1552	0.00048	5.94554	0.05	TRUE
213290_at	COL6A2	156	642	88	2849	5e-05	3.11816	0.01	TRUE
228291_s_at	KIZ	54	641	49	1428	0.00021	5.86343	0.05	TRUE
226409_at	TBC1D20	54	638	249	1028	0.00072	4.90791	0.05	TRUE
215867_x_at	CA12	156	637	3	7411	0.00049	2.73897	0.05	TRUE
202828_s_at	MMP14	156	636	35	2204	2e-05	3.30686	0.01	TRUE
226969_at	MTR	54	635	143	1305	2e-05	7.51406	0.01	TRUE
227731_at	CNBP	54	635	270	1165	0	18.7572	0.01	TRUE
223205_s_at	L3MBTL2	54	633	24	2164	7e-05	7.56477	0.01	TRUE
226520_at	LCOR	54	631	132	1156	0.00101	4.56733	0.05	TRUE
225223_at	SMAD5	54	630	203	1495	0	14.0004	0.01	TRUE
236248_x_at	TADA2B	54	628	81	2076	0.00038	6.07843	0.05	TRUE
234735_s_at	USP21	54	628	60	1589	5e-05	7.08702	0.01	TRUE
225838_at	EPC2	54	627	216	1120	0.00047	5.00548	0.05	TRUE
225918_at	GLG1	54	625	159	1756	0.00055	6.79294	0.05	TRUE
226738_at	WDR81	54	623	66	1261	0.00017	5.63836	0.01	TRUE
225147_at	CYTH3	54	622	174	2135	2e-05	9.38842	0.01	TRUE
223366_at	ZNF704	54	612	47	2199	5e-05	11.4979	0.01	TRUE
238653_at	LOC102723919	54	610	156	3898	0.00013	6.28012	0.01	TRUE
227105_at	CSPP1	54	607	163	2235	3e-05	7.24676	0.01	TRUE
226669_at	USP42	54	607	235	1802	0.00052	5.95118	0.05	TRUE
227930_at	AGO4	54	605	167	1743	1e-05	9.80114	0.01	TRUE
226108_at	ZC3H18	54	602	112	1565	0.00015	5.68478	0.02	TRUE
226278_at	SVIP	54	597	83	1659	0.00033	0	0.05	TRUE
201714_at	TUBG1	156	596	245	2618	0.0001	7.26609	0.02	TRUE
202111_at	SLC4A2	156	595	27	1760	0	3.97491	0.01	TRUE
213010_at	SRBC	156	593	160	2373	2e-05	3.90722	0.01	TRUE
226490_at	NHSL1	54	591	66	1619	0.00114	4.66677	0.05	TRUE
47560_at	LPHN1	156	590	34	1830	0.00014	2.91122	0.05	TRUE
224921_at	SCAMP2	54	589	213	1672	0.00094	13.7091	0.05	TRUE
52255_s_at	COL5A3	156	587	17	2861	2e-05	3.22499	0.01	TRUE
202202_s_at	LAMA4	156	586	100	3769	0.00036	4.19918	0.05	TRUE
203173_s_at	C16orf62	156	580	113	1291	1e-05	3.3419	0.01	TRUE
201284_s_at	APEH	156	579	35	2075	0.00016	3.2545	0.02	TRUE
226004_at	CABLES2	54	579	98	1278	3e-05	9.34318	0.01	TRUE
201237_at	CAPZ	156	572	143	2891	0.00016	0.34483	0.05	TRUE
224792_at	TNKS1BP1	54	572	99	1609	0.0002	5.57744	0.02	TRUE
218804_at	ANO1	156	569	14	5482	0.00017	2.87853	0.05	TRUE
217894_at	KCTD3	156	569	70	1892	0.00017	2.87553	0.05	TRUE
202796_at	KIAA1029	156	568	51	1388	0	3.80326	0.01	TRUE
227784_s_at	COG1	54	563	86	1898	8e-05	7.23323	0.01	TRUE
219700_at	PLXDC1	156	563	48	1862	7e-05	3.03012	0.01	TRUE
229009_at	SIX5	54	562	57	1809	2e-05	21.8054	0.01	TRUE
224737_x_at	CCAR1	54	561	139	1752	0.00018	6.58948	0.01	TRUE
226082_s_at	SCAF4	54	560	41	1081	0.0003	5.70747	0.02	TRUE
223420_at	DNAJC14	54	557	210	1048	0.0002	5.9703	0.05	TRUE
225391_at	LOC93622	54	556	155	1350	1e-05	7.84927	0.01	TRUE
226527_at	RPRD2	54	556	131	1019	0.00117	4.88604	0.05	TRUE
218445_at	H2AFY2	156	554	23	2573	0.00027	2.79927	0.05	TRUE
203688_at	PKD2	156	553	125	1576	0.00022	3.01612	0.05	TRUE
227480_at	SUSD2	54	552	12	5629	0.00019	5.86404	0.05	TRUE
213539_at	CD3D	156	551	59	5773	5e-05	0.32328	0.01	TRUE
209454_s_at	TEAD3	156	550	82	1642	7e-05	3.06044	0.05	TRUE
1568592_at	LOC100419583	54	545	226	2136	0	0.06942	0.01	TRUE
226881_at	GRPEL2	54	545	201	1133	2e-05	12.5379	0.01	TRUE
227187_at	CBLL1	54	542	176	1306	4e-05	7.581	0.01	TRUE
226075_at	SPSB1	54	536	116	2252	0.00041	15.3667	0.05	TRUE
218530_at	FHOD1	156	536	33	1667	0.00022	2.92214	0.05	TRUE
226536_at	NSMCE2	54	533	313	2219	0.00027	0.19194	0.05	TRUE
228868_x_at	CDT1	54	521	61	1733	0.00014	5.70952	0.02	TRUE
228065_at	BCL9L	54	521	60	1090	0.00021	5.45089	0.05	TRUE
224467_s_at	PDCD2L	54	520	105	1242	0.00049	0	0.05	TRUE
227256_at	USP31	54	520	79	1023	0	11.8036	0.01	TRUE
229276_at	IGSF9	54	518	21	4472	0.00016	6.13532	0.02	TRUE
229017_s_at	DSTYK	54	513	91	1249	0.00032	5.64675	0.05	TRUE
201749_at	ECE1	156	508	68	1748	2e-05	3.38819	0.01	TRUE
1555870_at	RNF207	54	505	135	1092	6e-05	6.7235	0.01	TRUE
202540_s_at	HMGCR	156	503	179	1811	5e-05	3.09703	0.01	TRUE
221870_at	EHD2	156	502	8	2277	3e-05	3.172	0.01	TRUE
235767_x_at	PHAX	54	501	132	1162	0.00034	5.25536	0.02	TRUE
218614_at	C12orf35	156	496	185	3908	0	0.26008	0.01	TRUE
223347_at	MUM1	54	495	161	1309	1e-05	14.8013	0.01	TRUE
225085_at	USP40	54	493	112	1592	3e-05	6.60733	0.01	TRUE
223711_s_at	THYN1	54	489	135	1469	0.00022	0.16418	0.05	TRUE
209453_at	SLC9A1	156	487	16	1786	0	3.58519	0.01	TRUE
226493_at	KCTD18	54	484	129	1120	0.00038	7.23402	0.05	TRUE
225723_at	CCDC167	54	479	136	2346	0.00012	0.16825	0.02	TRUE
225712_at	GEMIN5	54	479	50	1110	0.00046	5.45761	0.05	TRUE
223425_at	RAVER1	54	477	89	1129	8e-05	6.8088	0.01	TRUE
217914_at	TPCN1	156	475	44	2452	7e-05	18.1725	0.02	TRUE
226571_s_at	PTPRS	54	475	63	1084	0.00011	5.95836	0.02	TRUE
225593_at	LSM10	54	474	226	1682	0	0.1188	0.01	TRUE
226584_s_at	FAM110A	54	473	152	1923	0.00018	5.78274	0.02	TRUE
222101_s_at	FLJ11790	156	463	44	2230	1e-05	3.68133	0.01	TRUE
223154_at	MRPL1	54	462	174	2322	0.00031	0.17548	0.05	TRUE
213244_at	SCAMP4	156	454	18	1518	0	4.20463	0.01	TRUE
239231_at	ZNF101	54	448	301	3389	0.00028	0.1837	0.05	TRUE
203737_s_at	PPRC1	156	447	156	1605	0.0001	4.70217	0.02	TRUE
204774_at	EVI2A	156	439	55	2704	0.00019	0.34577	0.02	TRUE
202221_s_at	EP300	156	435	90	1919	0.00011	3.02705	0.02	TRUE
226364_at	HIP1	54	435	76	1164	0	12.5585	0.01	TRUE
231815_at	PHF12	54	433	57	1108	1e-05	24.8924	0.01	TRUE
204011_at	SPRY2	156	429	38	2064	0.00014	2.90122	0.02	TRUE
209381_x_at	SF3A2	156	429	14	1367	0.00058	2.64934	0.05	TRUE
212948_at	CAMTA2	156	428	187	1080	0.00018	3.11349	0.05	TRUE
210132_at	EFNA3	156	427	14	1677	0.00017	3.06631	0.05	TRUE
226590_at	ZNF618	54	427	114	1248	0.00011	8.07633	0.01	TRUE
1557948_at	PHLDB3	54	427	110	1038	0.00036	5.34298	0.05	TRUE
1553172_at	ZNF777	54	424	18	1141	2e-05	10.099	0.01	TRUE
203471_s_at	PLEK	156	423	168	3796	0.00019	0.35098	0.05	TRUE
201080_at	PIP4K2B	156	419	139	1561	3e-05	20.0345	0.01	TRUE
228614_at	LINC00116	54	415	84	1822	0.00018	0.1506	0.02	TRUE
226868_at	GXYLT1	54	413	149	1202	0.00046	5.38173	0.05	TRUE
223222_at	SLC25A19	54	411	175	1120	0.00025	0.15798	0.02	TRUE
213725_x_at	XYLT1	156	410	79	2744	0.00025	2.89691	0.05	TRUE
225067_at	ULK3	54	410	28	1278	0.00031	5.75323	0.02	TRUE
227063_at	TMEM256	54	408	131	2189	0.00028	0.17009	0.02	TRUE
230777_s_at	PRDM15	54	404	73	4364	8e-05	8.36228	0.01	TRUE
222234_s_at	DBNDD1	156	404	14	1641	2e-05	3.36969	0.01	TRUE
219243_at	HIMAP4	156	402	43	2435	0.00076	0.37761	0.05	TRUE
228640_at	PCDH7	54	400	10	2694	0.00019	5.77226	0.02	TRUE
244828_x_at	NAF1	54	400	44	1700	1e-05	7.78583	0.01	TRUE
228010_at	PPP2R2C	54	399	8	3063	0	11.7616	0.01	TRUE
219539_at	GEMIN6	156	399	32	1817	0.0002	0.35085	0.05	TRUE
226047_at	MRVI1	54	395	12	1491	0	14.4577	0.01	TRUE
225457_s_at	PP7080	54	394	53	1647	0.0001	19.6078	0.01	TRUE
224320_s_at	MCM8	54	394	61	1267	0.00053	8.87404	0.05	TRUE
226349_at	C12orf45	54	392	122	1596	2e-05	0.12099	0.01	TRUE
225270_at	NEO1	54	391	95	1649	0.00038	9.25676	0.05	TRUE
206833_s_at	ACYP2	156	385	124	1470	0.0001	0.32085	0.02	TRUE
225499_at	RALGAPA2	54	382	19	1546	0.00111	6.38053	0.05	TRUE
238494_at	TRAF3IP1	54	382	141	1024	0.00058	6.8622	0.02	TRUE
229501_s_at	USP8	54	377	142	1057	0.00042	6.98721	0.05	TRUE
212134_at	PHLDB1	156	373	84	1143	2e-05	5.3025	0.01	TRUE
227846_at	GPR176	54	370	113	1163	2e-05	7.31374	0.01	TRUE
225767_at	RNA45S5	54	365	58	14832	0.00037	0.1636	0.05	TRUE
227294_at	ZNF689	54	362	106	4218	0.00031	6.23354	0.02	TRUE
212993_at	NACC2	156	361	48	1712	7e-05	3.48756	0.02	TRUE
225257_at	CCDC97	54	360	79	1210	0.00035	15.7253	0.05	TRUE
228287_at	ING5	54	359	51	1241	0.0006	5.2742	0.05	TRUE
226360_at	ZNRF3	54	358	43	2284	0.00014	6.81079	0.02	TRUE
206377_at	FOXF2	156	358	55	1573	0.00055	2.642	0.05	TRUE
235096_at	LEO1	54	346	115	1735	0	1205909261	0.01	TRUE
219249_s_at	hFKBP65	156	346	14	1576	2e-05	3.35252	0.01	TRUE
1568597_at	LOC646762	54	344	85	1043	0.0002	5.78503	0.05	TRUE
227478_at	SETBP1	54	342	17	1896	4e-05	7.62284	0.01	TRUE
235728_at	ZFP3	54	342	44	1134	1e-05	8.15764	0.01	TRUE
206214_at	PLA2G7	156	341	92	1924	1e-05	0.28904	0.01	TRUE
212358_at	CLIP3	156	333	14	1395	0	3.66043	0.01	TRUE
214761_at	ZNF423	156	326	6	1331	7e-05	3.04005	0.05	TRUE
204220_at	GMFG	156	324	33	3498	0	0.27997	0.01	TRUE
222668_at	KCTD15	54	322	7	1541	0.00044	15.2779	0.05	TRUE
227458_at	CD274	54	321	34	2444	6e-05	0.13183	0.01	TRUE
212977_at	CXCR7	156	320	77	3435	1e-05	5.49489	0.01	TRUE
227894_at	WDR90	54	319	10	2262	5e-05	20.4976	0.01	TRUE
226225_at	MCC	54	318	13	1303	0.00019	5.43296	0.02	TRUE
227183_at	MIR143HG	54	317	5	1402	0.00015	5.78055	0.02	TRUE
225911_at	NPNT	54	307	9	4084	0.00065	14.7711	0.05	TRUE
213095_x_at	AIF1	156	300	23	2534	0.00012	0.34013	0.02	TRUE
228029_at	ZNF721	54	300	40	1073	0.00026	9.65299	0.02	TRUE
239435_x_at	SHROOM1	54	298	128	1283	8e-05	10.9719	0.01	TRUE
210031_at	CD247	156	286	11	1715	0.00023	0.34249	0.05	TRUE
201313_at	ENO2	156	284	24	2879	0.00015	5.02353	0.05	TRUE
228762_at	LFNG	54	279	8	3091	0.00029	5.24747	0.05	TRUE
211343_s_at	COL13A1	156	279	3	1876	0	3.86643	0.01	TRUE
221185_s_at	IQCG	156	276	62	3777	6e-05	0.32034	0.02	TRUE
225968_at	PRICKLE2	54	273	50	1404	0.00052	9.18325	0.05	TRUE
230398_at	TNS4	54	268	13	1913	1e-05	10.279	0.01	TRUE
223464_at	OSBPL5	54	267	23	1044	7e-05	8.56553	0.01	TRUE
238121_at	GK5	54	265	41	1877	6e-05	11.1543	0.01	TRUE
221898_at	PDPN	156	262	23	1858	0.00012	3.19841	0.02	TRUE
235944_at	HMCN1	54	261	3	2344	0.00057	5.08131	0.05	TRUE
235570_at	RBMS3	54	257	61	1230	0.00047	6.94224	0.05	TRUE
227515_at	STAMBP	54	253	89	1202	0.00051	15.4551	0.05	TRUE
244007_at	ZNF462	54	250	21	1149	2e-05	12.3828	0.01	TRUE
205330_at	MN1	156	247	5	2180	6e-05	3.1001	0.02	TRUE
204677_at	CDH5	156	242	16	1792	5e-05	4.27535	0.02	TRUE
228751_at	CLK4	54	241	50	1033	4e-05	8.91638	0.01	TRUE
236078_at	TLDC1	54	240	32	1225	0.0001	6.37603	0.01	TRUE
242304_at	LOC102724112	54	237	116	1367	0.00023	0.15374	0.05	TRUE
228376_at	GGTA1P	54	236	109	1559	0.00083	0.20023	0.05	TRUE
226238_at	MCEE	54	231	134	2055	0	0.12144	0.01	TRUE
222859_s_at	DAPP1	54	227	52	1171	0.00013	0.15897	0.02	TRUE
214467_at	GPR65	156	225	40	1139	0.00019	0.34518	0.02	TRUE
228402_at	ZBED3	54	224	66	1480	0.00049	4.99042e+08	0.05	TRUE
214607_at	MRX30	156	221	9	1054	0.00012	0.29494	0.02	TRUE
225735_at	ANKRD50	54	218	90	1125	0.00045	6.00216	0.05	TRUE
205364_at	ACOX2	156	216	15	2126	9e-05	3.00232	0.05	TRUE
219888_at	SPAG4	156	214	11	1198	5e-05	3.13742	0.02	TRUE
206513_at	AIM2	156	210	7	3907	8e-05	0.32825	0.05	TRUE
203766_s_at	64kD	156	209	4	1590	2e-05	3.29372	0.01	TRUE
232024_at	GIMAP2	54	208	70	1994	0.00025	0.18843	0.05	TRUE
204200_s_at	SSV	156	208	11	1116	0.00031	2.94004	0.05	TRUE
203543_s_at	KLF9	156	207	51	1348	0.00022	3.32412	0.05	TRUE
218675_at	SLC22A17	156	205	6	1163	0.0003	2.76466	0.05	TRUE
236262_at	MMRN2	54	204	16	1166	0.00042	5.47579	0.02	TRUE
203951_at	CNN1	156	199	7	2383	0.00024	3.77327	0.05	TRUE
203558_at	CUL7	156	195	13	1663	0.00052	3.37753	0.05	TRUE
228184_at	DISP1	54	194	17	1051	2e-05	8.0101	0.01	TRUE
229088_at	ENPP1	54	183	3	2426	0.00043	5.22912	0.05	TRUE
203435_s_at	MME	156	182	8	1341	1e-05	3.33292	0.01	TRUE
213415_at	CLIC2	156	179	10	3661	7e-05	0.32925	0.02	TRUE
205488_at	CTLA3	156	178	17	2148	3e-05	0.30993	0.01	TRUE
206547_s_at	PPEF1	156	168	6	1362	9e-05	2.98698	0.02	TRUE
204442_x_at	LTBP4	156	165	16	1393	5e-05	4.23555	0.01	TRUE
223620_at	GPR34	54	160	59	1195	3e-05	0.15377	0.01	TRUE
1552497_a_at	SLAMF6	54	155	16	1965	6e-05	0.16283	0.01	TRUE
242064_at	SDK2	54	155	3	1253	0	8.57525	0.01	TRUE
209795_at	CD69	156	140	1	1551	0	0.28184	0.01	TRUE
215807_s_at	PLXNB1	156	130	6	2178	8e-05	7.44186	0.02	TRUE
207651_at	GPR171	156	124	3	1412	0.0002	0.32947	0.02	TRUE
219478_at	WFDC1	156	122	6	4248	0.00029	3.52289	0.05	TRUE
221933_at	NLGN4X	156	117	2	1650	5e-05	3.08327	0.01	TRUE
221665_s_at	FLJ20258	156	115	4	1723	6e-05	7.60245	0.01	TRUE
232463_at	LINC00685	54	113	16	1270	0.00026	511831407	0.05	TRUE
