# Supplementary material for: Survival analysis across the entire transcriptome identifies biomarkers with the highest prognostic power in breast cancer
Source: Comput Struct Biotechnol J. 2021 Jul 18;19:4101–9. doi: 10.1016/j.csbj.2021.07.014 (PMC8339292; doi:10.1016/j.csbj.2021.07.014)
Supplement: Supplementary data 6 [file mmc6.xlsx]

## Sheet: Spl Table 6_breast_er+_her2-_un
Probe ID	Genesymbol	Count	Cutoff	Min	Max	RFS p value	RFS HR	FDR	JetSet best	absolute HR
208079_s_at	AURKA	686	517	43	5240	0	3.03066	0.01	TRUE	3.03066
203145_at	SPAG5	686	408	43	4410	0	2.78471	0.01	TRUE	2.78471
218009_s_at	PRC1	686	841	25	5053	0	2.77275	0.01	TRUE	2.77275
203755_at	BUB1B	686	448	24	1487	0	2.68692	0.01	TRUE	2.68692
204825_at	MELK	686	474	37	4951	0	2.66784	0.01	TRUE	2.66784
202954_at	UBE2C	686	1082	124	5305	0	2.64737	0.01	TRUE	2.64737
202870_s_at	CDC20	686	372	9	3144	0	2.62746	0.01	TRUE	2.62746
211938_at	EIF4B	686	5005	1144	9258	0	0.38826	0.01	TRUE	2.57559
204962_s_at	CENPA	686	236	3	1787	0	2.57526	0.01	TRUE	2.57526
218276_s_at	SAV1	686	662	122	1733	0	0.38957	0.01	TRUE	2.56693
209642_at	BUB1	686	233	10	1117	0	2.56445	0.01	TRUE	2.56445
205046_at	CENPE	686	165	5	1078	0	2.56436	0.01	TRUE	2.56436
202705_at	CCNB2	686	667	58	3675	0	2.56395	0.01	TRUE	2.56395
38158_at	ESPL1	686	474	39	1744	0	2.52698	0.01	TRUE	2.52698
218355_at	KIF4A	686	345	7	1565	0	2.52165	0.01	TRUE	2.52165
219105_x_at	ORC6	686	390	57	2132	0	2.51009	0.01	TRUE	2.51009
202589_at	TYMS	686	1520	172	11992	0	2.51001	0.01	TRUE	2.51001
204170_s_at	CKS2	686	1592	108	7529	0	2.50413	0.01	TRUE	2.50413
213226_at	CCNA2	686	331	24	1521	0	2.49849	0.01	TRUE	2.49849
201890_at	RRM2	686	856	36	6773	0	2.48508	0.01	TRUE	2.48508
213520_at	RECQL4	686	95	7	951	0	2.46875	0.01	TRUE	2.46875
202352_s_at	PSMD12	686	1205	400	4499	0	2.44491	0.01	TRUE	2.44491
203764_at	DLGAP5	686	229	9	1800	0	2.44072	0.01	TRUE	2.44072
218726_at	HJURP	686	273	7	1189	0	2.43981	0.01	TRUE	2.43981
218755_at	KIF20A	686	441	11	1931	0	2.43632	0.01	TRUE	2.43632
222231_s_at	LRRC59	686	2725	869	15453	0	2.42461	0.01	TRUE	2.42461
219000_s_at	DSCC1	686	202	15	1504	0	2.41839	0.01	TRUE	2.41839
213007_at	FANCI	686	357	24	3486	0	2.40872	0.01	TRUE	2.40872
205034_at	CCNE2	686	204	4	2066	0	2.40735	0.01	TRUE	2.40735
203213_at	CDK1	686	595	46	6520	0	2.39713	0.01	TRUE	2.39713
201114_x_at	PSMA7	686	4997	1306	22668	0	2.39502	0.01	TRUE	2.39502
219990_at	E2F8	686	111	2	1028	0	2.38356	0.01	TRUE	2.38356
204641_at	NEK2	686	418	6	2001	0	2.37588	0.01	TRUE	2.37588
221258_s_at	KIF18A	686	104	2	419	0	2.37454	0.01	TRUE	2.37454
201710_at	MYBL2	686	186	8	1196	0	2.3685	0.01	TRUE	2.3685
218403_at	TRIAP1	686	1595	451	2880	0	2.35688	0.01	TRUE	2.35688
204709_s_at	KIF23	686	107	2	574	0	2.3549	0.01	TRUE	2.3549
219494_at	RAD54B	686	276	16	1614	0	2.3508	0.01	TRUE	2.3508
221725_at	WASF2	686	1203	371	3657	0	0.42766	0.01	TRUE	2.33831
204947_at	E2F1	686	130	13	902	0	2.3348	0.01	TRUE	2.3348
201368_at	ZFP36L2	686	4063	759	13691	0	0.42897	0.01	TRUE	2.33117
204444_at	KIF11	686	220	5	1651	0	2.32733	0.01	TRUE	2.32733
207469_s_at	PIR	686	208	7	2309	0	2.32477	0.01	TRUE	2.32477
218542_at	CEP55	686	199	8	1847	0	2.31591	0.01	TRUE	2.31591
200965_s_at	ABLIM1	686	1339	213	5028	0	0.43203	0.01	TRUE	2.31465
211596_s_at	LRIG1	686	1396	126	13581	0	0.43236	0.01	TRUE	2.31289
203362_s_at	MAD2L1	686	443	6	3194	0	2.30694	0.01	TRUE	2.30694
201292_at	TOP2A	686	574	13	8275	0	2.30513	0.01	TRUE	2.30513
206102_at	GINS1	686	542	12	3217	0	2.3051	0.01	TRUE	2.3051
218308_at	TACC3	686	305	7	4920	0	2.30501	0.01	TRUE	2.30501
201764_at	TMEM106C	686	2159	314	9247	0	2.29706	0.01	TRUE	2.29706
200986_at	SERPING1	686	3050	156	7605	0	0.43565	0.01	TRUE	2.29542
203967_at	CDC6	686	141	5	955	0	2.29083	0.01	TRUE	2.29083
218662_s_at	NCAPG	686	269	31	1421	0	2.28789	0.01	TRUE	2.28789
221521_s_at	GINS2	686	650	12	3817	0	2.27952	0.01	TRUE	2.27952
209408_at	KIF2C	686	651	34	2879	0	2.27336	0.01	TRUE	2.27336
218585_s_at	DTL	686	815	43	8528	0	2.27326	0.01	TRUE	2.27326
202580_x_at	FOXM1	686	240	3	4117	0	2.27264	0.01	TRUE	2.27264
221677_s_at	DONSON	686	387	82	1507	0	2.27235	0.01	TRUE	2.27235
204033_at	TRIP13	686	599	79	6890	0	2.27209	0.01	TRUE	2.27209
215506_s_at	DIRAS3	686	179	4	6209	1e-05	0.44055	0.01	TRUE	2.26989
219061_s_at	LAGE3	686	1451	253	6007	0	2.26955	0.01	TRUE	2.26955
222258_s_at	SH3BP4	686	1613	230	9048	0	0.44069	0.01	TRUE	2.26917
222077_s_at	RACGAP1	686	638	115	3302	0	2.2676	0.01	TRUE	2.2676
218039_at	NUSAP1	686	1041	58	3741	0	2.26024	0.01	TRUE	2.26024
51176_at	MED27	686	853	313	2305	0	2.25774	0.01	TRUE	2.25774
201648_at	JAK1	686	3443	1230	10077	0	0.44297	0.01	TRUE	2.25749
205898_at	CX3CR1	686	956	68	10918	0	0.44313	0.01	TRUE	2.25667
201425_at	ALDH2	686	2412	448	16061	0	0.44529	0.01	TRUE	2.24573
202338_at	TK1	686	641	22	7019	0	2.23937	0.01	TRUE	2.23937
212915_at	PDZRN3	686	582	2	3037	0	0.4466	0.01	TRUE	2.23914
222039_at	KIF18B	686	278	28	2055	0	2.23376	0.01	TRUE	2.23376
213523_at	CCNE1	686	168	13	2398	0	2.23192	0.01	TRUE	2.23192
213089_at	LOC100272216	686	428	49	10994	1e-05	2.23018	0.01	TRUE	2.23018
213951_s_at	PSMC3IP	686	164	21	836	0	2.2268	0.01	TRUE	2.2268
217767_at	C3	686	5266	162	29211	0	0.44992	0.01	TRUE	2.22262
209009_at	ESD	686	3447	826	8493	0	0.45009	0.01	TRUE	2.22178
217766_s_at	TMEM50A	686	1519	512	7971	0	0.45049	0.01	TRUE	2.21981
211052_s_at	TBCD	686	823	109	2969	0	2.21904	0.01	TRUE	2.21904
221922_at	GPSM2	686	386	24	3473	0	2.21773	0.01	TRUE	2.21773
206554_x_at	SETMAR	686	496	83	1290	1e-05	0.4517	0.01	TRUE	2.21386
205167_s_at	CDC25C	686	178	4	782	0	2.21243	0.01	TRUE	2.21243
218483_s_at	IFT46	686	850	231	2584	0	0.45236	0.01	TRUE	2.21063
209368_at	EPHX2	686	366	5	1504	0	0.45281	0.01	TRUE	2.20843
214426_x_at	CHAF1A	686	349	89	1755	0	2.19713	0.01	TRUE	2.19713
218447_at	CMC2	686	943	276	3052	0	2.19646	0.01	TRUE	2.19646
206143_at	SLC26A3	686	174	1	4880	2e-05	0.45598	0.01	TRUE	2.19308
209302_at	POLR2H	686	2137	655	6674	0	2.18865	0.01	TRUE	2.18865
200696_s_at	GSN	686	2977	900	26319	0	0.45737	0.01	TRUE	2.18641
212412_at	PDLIM5	686	4095	707	16430	0	0.45838	0.01	TRUE	2.1816
209841_s_at	LRRN3	686	285	25	12169	0	0.45945	0.01	TRUE	2.17652
219306_at	KIF15	686	223	3	677	0	2.17115	0.01	TRUE	2.17115
200918_s_at	SRPR	686	2581	627	9611	0	0.46188	0.01	TRUE	2.16506
218353_at	RGS5	686	1252	105	17016	0	0.46296	0.01	TRUE	2.16001
221970_s_at	NOL11	686	1553	320	7582	0	2.15901	0.01	TRUE	2.15901
208838_at	CAND1	686	849	134	4655	0	2.15836	0.01	TRUE	2.15836
205695_at	SDS	686	393	17	1088	0	2.15801	0.01	TRUE	2.15801
219556_at	C16orf59	686	68	5	421	0	2.15773	0.01	TRUE	2.15773
208158_s_at	OSBPL1A	686	1032	234	3654	0	0.46392	0.01	TRUE	2.15554
212949_at	NCAPH	686	50	5	724	0	2.15333	0.01	TRUE	2.15333
209462_at	APLP1	686	30	5	3772	0	2.15316	0.01	TRUE	2.15316
209172_s_at	CENPF	686	133	4	749	0	2.14886	0.01	TRUE	2.14886
209714_s_at	CDKN3	686	539	27	2291	0	2.14619	0.01	TRUE	2.14619
200761_s_at	ARL6IP5	686	5985	1541	14823	0	0.46854	0.01	TRUE	2.13429
219363_s_at	MTERF3	686	989	168	5405	0	2.13301	0.01	TRUE	2.13301
209047_at	AQP1	686	1460	154	16207	0	0.46884	0.01	TRUE	2.13292
211538_s_at	HSPA2	686	1794	78	8681	2e-05	0.46899	0.01	TRUE	2.13224
213671_s_at	MARS	686	890	428	2730	0	2.12981	0.01	TRUE	2.12981
202779_s_at	UBE2S	686	971	35	7692	0	2.12961	0.01	TRUE	2.12961
201111_at	CSE1L	686	1186	211	5333	0	2.12914	0.01	TRUE	2.12914
219918_s_at	ASPM	686	403	3	2327	0	2.12889	0.01	TRUE	2.12889
220948_s_at	ATP1A1	686	2966	1035	9197	0	0.46973	0.01	TRUE	2.12888
218218_at	APPL2	686	493	24	1928	0	0.47006	0.01	TRUE	2.12739
219493_at	SHCBP1	686	137	4	791	0	2.1262	0.01	TRUE	2.1262
212911_at	DNAJC16	686	312	84	829	0	0.4704	0.01	TRUE	2.12585
200651_at	GNB2L1	686	15256	6940	42660	0	0.47085	0.01	TRUE	2.12382
202793_at	LPCAT3	686	316	9	851	4e-05	0.47125	0.01	TRUE	2.12202
221726_at	RPL22	686	5594	1480	12710	0	0.47169	0.01	TRUE	2.12004
221824_s_at	MARCH8	686	519	152	3154	0	0.47222	0.01	TRUE	2.11766
219787_s_at	ECT2	686	462	28	1948	0	2.11553	0.01	TRUE	2.11553
212370_x_at	FAM21A	686	1681	670	4439	0	0.47329	0.01	TRUE	2.11287
211576_s_at	SLC19A1	686	524	47	2364	0	2.11251	0.01	TRUE	2.11251
204822_at	TTK	686	255	9	1134	0	2.11175	0.01	TRUE	2.11175
212377_s_at	NOTCH2	686	1815	411	6926	0	0.47376	0.01	TRUE	2.11077
203358_s_at	EZH2	686	285	5	2226	0	2.10555	0.01	TRUE	2.10555
212698_s_at	SEPT10	686	1775	216	4597	0	0.47556	0.01	TRUE	2.10278
206214_at	PLA2G7	686	161	14	2650	0	2.10095	0.01	TRUE	2.10095
221276_s_at	SYNC	686	245	42	827	0	0.47616	0.01	TRUE	2.10013
215706_x_at	ZYX	686	1246	180	5193	0	0.47619	0.01	TRUE	2.1
201994_at	MORF4L2	686	10734	2646	24378	0	2.09775	0.01	TRUE	2.09775
212560_at	SORL1	686	1201	209	6527	0	0.47746	0.01	TRUE	2.09442
220387_s_at	HHLA3	686	130	3	1752	0	0.47776	0.01	TRUE	2.0931
203339_at	SLC25A12	686	538	105	2493	7e-05	0.47795	0.02	TRUE	2.09227
208799_at	PSMB5	686	3147	960	12575	0	2.0884	0.01	TRUE	2.0884
220005_at	P2RY13	686	113	3	684	0	0.47907	0.01	TRUE	2.08738
202646_s_at	CSDE1	686	2790	705	19809	0	0.47911	0.01	TRUE	2.0872
209262_s_at	NR2F6	686	1305	310	9439	0	2.08717	0.01	TRUE	2.08717
201254_x_at	RPS6	686	30542	16036	80260	0	0.47921	0.01	TRUE	2.08677
209680_s_at	KIFC1	686	254	12	2085	0	2.08481	0.01	TRUE	2.08481
205011_at	VWA5A	686	684	220	3377	0	0.48025	0.01	TRUE	2.08225
201719_s_at	EPB41L2	686	745	136	3653	0	0.48054	0.01	TRUE	2.08099
204558_at	RAD54L	686	52	6	966	0	2.07864	0.01	TRUE	2.07864
205125_at	PLCD1	686	707	46	1595	5e-05	0.4814	0.02	TRUE	2.07727
201334_s_at	ARHGEF12	686	1611	452	6371	0	0.48196	0.01	TRUE	2.07486
212327_at	LIMCH1	686	704	34	4266	0	0.48219	0.01	TRUE	2.07387
201897_s_at	CKS1B	686	1678	377	6057	0	2.07031	0.01	TRUE	2.07031
207196_s_at	TNIP1	686	1429	286	2880	5e-05	0.48302	0.02	TRUE	2.07031
209798_at	NPAT	686	363	97	979	0	0.48345	0.01	TRUE	2.06847
204905_s_at	EEF1E1	686	734	167	2366	0	2.06739	0.01	TRUE	2.06739
219076_s_at	PXMP2	686	772	38	1757	0	2.06459	0.01	TRUE	2.06459
219203_at	EMC9	686	442	23	1161	0	2.0636	0.01	TRUE	2.0636
205568_at	AQP9	686	23	6	1325	0	2.06257	0.01	TRUE	2.06257
205259_at	NR3C2	686	234	5	1787	1e-05	0.48492	0.01	TRUE	2.0622
209891_at	SPC25	686	143	4	415	0	2.0607	0.01	TRUE	2.0607
200094_s_at	EEF2	686	11418	3664	27543	0	0.48561	0.01	TRUE	2.05927
202761_s_at	SYNE2	686	751	100	2529	0	0.48587	0.01	TRUE	2.05816
203564_at	FANCG	686	595	54	1736	0	2.05628	0.01	TRUE	2.05628
221520_s_at	CDCA8	686	219	13	1766	0	2.0554	0.01	TRUE	2.0554
218656_s_at	LHFP	686	1444	118	4486	1e-05	0.48677	0.01	TRUE	2.05436
204603_at	EXO1	686	227	3	980	0	2.05057	0.01	TRUE	2.05057
217792_at	SNX5	686	1329	205	6513	0	0.48811	0.01	TRUE	2.04872
204303_s_at	CTIF	686	353	14	717	6e-05	0.48846	0.02	TRUE	2.04725
218499_at	STK26	686	479	57	4869	0	2.04668	0.01	TRUE	2.04668
222105_s_at	NKIRAS2	686	454	38	1491	0	2.04236	0.01	TRUE	2.04236
213034_at	SIK3	686	742	116	2715	0	0.48984	0.01	TRUE	2.04148
220761_s_at	TAOK3	686	672	226	2526	0	0.49009	0.01	TRUE	2.04044
219580_s_at	TMC5	686	403	5	8115	0	0.49025	0.01	TRUE	2.03978
218252_at	CKAP2	686	649	77	1737	0	2.03964	0.01	TRUE	2.03964
219148_at	PBK	686	269	9	3023	0	2.03884	0.01	TRUE	2.03884
202148_s_at	PYCR1	686	1186	186	4627	0	2.03862	0.01	TRUE	2.03862
208248_x_at	APLP2	686	5512	1444	18873	0	0.49062	0.01	TRUE	2.03824
200791_s_at	IQGAP1	686	3596	818	9813	5e-05	0.49091	0.02	TRUE	2.03703
219438_at	NKAIN1	686	664	7	4033	0	2.03561	0.01	TRUE	2.03561
201202_at	PCNA	686	1616	440	6056	0	2.0348	0.01	TRUE	2.0348
219984_s_at	HRASLS	686	106	2	459	0	2.03472	0.01	TRUE	2.03472
213599_at	OIP5	686	198	7	1110	0	2.03444	0.01	TRUE	2.03444
200657_at	SLC25A5	686	8304	2013	22063	0	2.03439	0.01	TRUE	2.03439
202105_at	IGBP1	686	1195	530	3959	0	0.49226	0.01	TRUE	2.03145
210052_s_at	TPX2	686	458	36	4049	0	2.02836	0.01	TRUE	2.02836
204531_s_at	BRCA1	686	214	5	989	0	2.02687	0.01	TRUE	2.02687
208511_at	PTTG3P	686	135	3	446	0	2.02652	0.01	TRUE	2.02652
212023_s_at	MKI67	686	170	7	562	0	2.02606	0.01	TRUE	2.02606
202735_at	EBP	686	453	44	2159	0	2.02562	0.01	TRUE	2.02562
212621_at	TMEM194A	686	569	116	2037	0	2.02547	0.01	TRUE	2.02547
200602_at	APP	686	2675	285	9076	0	0.49386	0.01	TRUE	2.02487
219233_s_at	GSDMB	686	67	8	1180	0.0001	2.0246	0.03	TRUE	2.0246
208886_at	H1F0	686	2334	495	11110	0	0.49405	0.01	TRUE	2.02409
210319_x_at	MSX2	686	239	3	2910	0	0.49484	0.01	TRUE	2.02086
218106_s_at	MRPS10	686	1259	448	3767	0	2.02032	0.01	TRUE	2.02032
209239_at	NFKB1	686	921	391	2552	0	0.49509	0.01	TRUE	2.01983
218875_s_at	FBXO5	686	125	15	1430	0	2.01584	0.01	TRUE	2.01584
206540_at	GLB1L	686	283	43	1138	0	0.49616	0.01	TRUE	2.01548
205436_s_at	H2AFX	686	1453	255	9395	0	2.01347	0.01	TRUE	2.01347
214978_s_at	PPFIA4	686	22	2	998	0	2.01218	0.01	TRUE	2.01218
205776_at	FMO5	686	264	9	9294	0	0.49723	0.01	TRUE	2.01114
214039_s_at	LAPTM4B	686	6292	869	28665	0	2.01052	0.01	TRUE	2.01052
218792_s_at	BSPRY	686	677	37	4626	0	0.49739	0.01	TRUE	2.01049
91816_f_at	MEX3D	686	297	11	2342	0	0.49819	0.01	TRUE	2.00727
202709_at	FMOD	686	1072	101	12424	0	0.49825	0.01	TRUE	2.00702
209075_s_at	ISCU	686	4406	1413	10392	3e-05	0.49871	0.01	TRUE	2.00517
212912_at	RPS6KA2	686	391	73	3176	0	0.49878	0.01	TRUE	2.00489
201288_at	ARHGDIB	686	5657	754	17369	0	0.49882	0.01	TRUE	2.00473
203830_at	C17orf75	686	144	3	453	0	2.00417	0.01	TRUE	2.00417
212614_at	ARID5B	686	2144	282	5691	0	0.49932	0.01	TRUE	2.00272
212070_at	ADGRG1	686	1639	115	5151	0	2.00139	0.01	TRUE	2.00139
204886_at	PLK4	686	71	1	340	0	2.00059	0.01	TRUE	2.00059
202048_s_at	CBX6	686	787	27	2698	0	0.50002	0.01	TRUE	1.99992
210125_s_at	BANF1	686	3620	648	8087	0	1.99867	0.01	TRUE	1.99867
209251_x_at	TUBA1C	686	19006	6689	34427	0	1.99643	0.01	TRUE	1.99643
201236_s_at	BTG2	686	2854	246	13001	3e-05	0.50106	0.01	TRUE	1.99577
201841_s_at	HSPB1	686	8765	560	41141	0	1.99509	0.01	TRUE	1.99509
201040_at	GNAI2	686	1699	124	3794	0.00014	0.50125	0.05	TRUE	1.99501
208741_at	SAP18	686	304	39	1372	0	0.50143	0.01	TRUE	1.9943
204146_at	RAD51AP1	686	238	30	2000	0	1.99218	0.01	TRUE	1.99218
202681_at	USP4	686	883	322	1975	0	0.50204	0.01	TRUE	1.99187
219304_s_at	PDGFD	686	907	96	5033	0	0.50215	0.01	TRUE	1.99144
219751_at	SETD6	686	146	27	797	7e-05	1.99127	0.02	TRUE	1.99127
206941_x_at	SEMA3E	686	102	1	590	1e-05	0.50229	0.01	TRUE	1.99088
212239_at	PIK3R1	686	994	161	5067	0	0.50234	0.01	TRUE	1.99068
205339_at	STIL	686	318	43	954	0	1.99052	0.01	TRUE	1.99052
212748_at	MKL1	686	326	79	1213	0	0.50247	0.01	TRUE	1.99017
204162_at	NDC80	686	168	3	1223	0	1.98916	0.01	TRUE	1.98916
217957_at	CFAP20	686	1096	393	3547	0	1.98851	0.01	TRUE	1.98851
205733_at	BLM	686	447	30	1223	0	1.98612	0.01	TRUE	1.98612
212936_at	FAM172A	686	590	159	1761	0	0.50351	0.01	TRUE	1.98606
202994_s_at	FBLN1	686	940	28	8170	0	0.50409	0.01	TRUE	1.98377
220276_at	RERGL	686	99	2	684	5e-05	0.50414	0.02	TRUE	1.98358
205251_at	PER2	686	1259	208	3410	0	0.5044	0.01	TRUE	1.98255
200037_s_at	CBX3	686	5294	634	12570	0	1.98152	0.01	TRUE	1.98152
220364_at	EPB41L4A-AS2	686	48	3	340	0	0.50479	0.01	TRUE	1.98102
212096_s_at	MTUS1	686	2373	224	6197	7e-05	0.50491	0.02	TRUE	1.98055
209380_s_at	ABCC5	686	1130	210	4479	0	1.98025	0.01	TRUE	1.98025
213911_s_at	H2AFZ	686	4984	1445	15712	0	1.97911	0.01	TRUE	1.97911
208131_s_at	PTGIS	686	415	12	5230	0	0.50549	0.01	TRUE	1.97828
201947_s_at	CCT2	686	4209	1747	32063	0	1.97672	0.01	TRUE	1.97672
204026_s_at	ZWINT	686	1508	201	5913	0	1.97633	0.01	TRUE	1.97633
204695_at	CDC25A	686	51	6	676	0	1.97561	0.01	TRUE	1.97561
201445_at	CNN3	686	725	81	5708	0	0.50642	0.01	TRUE	1.97465
208845_at	VDAC3	686	5995	1644	27573	0	1.97422	0.01	TRUE	1.97422
221256_s_at	HDHD3	686	294	11	1084	0	0.50688	0.01	TRUE	1.97285
208796_s_at	CCNG1	686	2917	400	8590	8e-05	0.50733	0.03	TRUE	1.9711
210873_x_at	APOBEC3A	686	66	2	2115	2e-05	1.97094	0.01	TRUE	1.97094
206070_s_at	EPHA3	686	136	1	3374	0.00013	0.50761	0.05	TRUE	1.97002
219049_at	CSGALNACT1	686	320	5	3434	0	0.50771	0.01	TRUE	1.96963
202794_at	INPP1	686	576	129	4028	0	0.50805	0.01	TRUE	1.96831
209200_at	MEF2C	686	534	33	3274	1e-05	0.50822	0.01	TRUE	1.96765
210831_s_at	PTGER3	686	390	4	1633	4e-05	0.50852	0.01	TRUE	1.96649
209034_at	PNRC1	686	860	183	9205	0	0.50855	0.01	TRUE	1.96637
204677_at	CDH5	686	478	19	2505	2e-05	0.50869	0.01	TRUE	1.96583
219510_at	POLQ	686	234	8	936	0	1.96186	0.01	TRUE	1.96186
209708_at	MOXD1	686	435	22	3164	0.00012	0.50992	0.05	TRUE	1.96109
211358_s_at	CIZ1	686	317	81	1141	0	0.51022	0.01	TRUE	1.95994
221045_s_at	PER3	686	642	34	1726	2e-05	0.51027	0.01	TRUE	1.95975
209123_at	QDPR	686	3319	200	21373	1e-05	0.51034	0.01	TRUE	1.95948
218487_at	ALAD	686	508	103	2128	0	0.51039	0.01	TRUE	1.95929
205883_at	ZBTB16	686	227	6	3659	0	0.51096	0.01	TRUE	1.9571
221529_s_at	PLVAP	686	798	75	5695	0	0.51112	0.01	TRUE	1.95649
211058_x_at	TUBA1B	686	25405	10174	40095	0	1.95648	0.01	TRUE	1.95648
218681_s_at	SDF2L1	686	623	166	3545	6e-05	1.95617	0.02	TRUE	1.95617
218085_at	CHMP5	686	1397	189	3292	0	1.95605	0.01	TRUE	1.95605
209716_at	CSF1	686	445	46	4845	0	0.51196	0.01	TRUE	1.95328
219544_at	BORA	686	211	66	914	0.00021	1.95096	0.05	TRUE	1.95096
200810_s_at	CIRBP	686	3712	880	12488	0	0.51257	0.01	TRUE	1.95095
219278_at	MAP3K6	686	341	22	991	0	0.51269	0.01	TRUE	1.9505
213037_x_at	STAU1	686	5339	2020	17191	0	1.94917	0.01	TRUE	1.94917
204023_at	RFC4	686	728	284	5716	1e-05	1.94909	0.01	TRUE	1.94909
213906_at	MYBL1	686	139	4	4350	4e-05	1.94861	0.01	TRUE	1.94861
203625_x_at	SKP2	686	663	67	3481	0	1.94625	0.01	TRUE	1.94625
221923_s_at	NPM1	686	3655	1363	12329	0	1.94624	0.01	TRUE	1.94624
202535_at	FADD	686	1014	176	8042	0	1.94623	0.01	TRUE	1.94623
215268_at	KIAA0754	686	34	1	652	0.0002	1.94518	0.05	TRUE	1.94518
203560_at	GGH	686	636	33	5412	0	1.94416	0.01	TRUE	1.94416
213233_s_at	KLHL9	686	1488	532	5739	0	0.51442	0.01	TRUE	1.94394
206953_s_at	ADGRL2	686	221	46	6016	0	0.51468	0.01	TRUE	1.94295
219650_at	ERCC6L	686	129	3	435	0	1.94248	0.01	TRUE	1.94248
218124_at	RETSAT	686	1180	282	5079	2e-05	0.51483	0.01	TRUE	1.94239
201605_x_at	CNN2	686	1065	333	2467	0	0.51487	0.01	TRUE	1.94224
202969_at	DYRK2	686	322	75	2827	1e-05	1.94151	0.01	TRUE	1.94151
214431_at	GMPS	686	1112	308	6425	0	1.94148	0.01	TRUE	1.94148
212458_at	SPRED2	686	1292	124	4825	2e-05	0.51524	0.01	TRUE	1.94084
210006_at	ABHD14A	686	541	179	2455	0	0.51528	0.01	TRUE	1.94069
201153_s_at	MBNL1	686	1913	434	7683	0	0.51554	0.01	TRUE	1.93971
204219_s_at	PSMC1	686	4052	1839	13092	0	1.93932	0.01	TRUE	1.93932
214321_at	NOV	686	254	9	5278	1e-05	0.51597	0.01	TRUE	1.9381
201234_at	ILK	686	1354	362	3961	0	0.51658	0.01	TRUE	1.93581
205019_s_at	VIPR1	686	527	15	1953	1e-05	0.51676	0.01	TRUE	1.93513
201558_at	RAE1	686	1874	515	7332	0	1.93302	0.01	TRUE	1.93302
213761_at	MDM1	686	380	56	1383	0	1.93255	0.01	TRUE	1.93255
209523_at	TAF2	686	1090	194	4289	0	1.93047	0.01	TRUE	1.93047
210074_at	CTSV	686	299	7	2616	0	1.92926	0.01	TRUE	1.92926
204826_at	CCNF	686	335	44	1285	0	1.92916	0.01	TRUE	1.92916
205080_at	RARB	686	290	12	1346	1e-05	0.51893	0.01	TRUE	1.92704
203710_at	ITPR1	686	754	39	10453	0	0.51895	0.01	TRUE	1.92697
204510_at	CDC7	686	475	69	1459	0	1.92646	0.01	TRUE	1.92646
202038_at	UBE4A	686	1891	546	3930	0	0.52008	0.01	TRUE	1.92278
208510_s_at	PPARG	686	164	4	2396	0	0.5201	0.01	TRUE	1.92271
218512_at	WDR12	686	1085	315	2504	0	1.92154	0.01	TRUE	1.92154
200982_s_at	ANXA6	686	1299	229	6472	0	0.52049	0.01	TRUE	1.92127
218350_s_at	GMNN	686	739	187	5908	0	1.92028	0.01	TRUE	1.92028
203450_at	CBY1	686	1357	238	4203	0.00013	0.521	0.05	TRUE	1.91939
214761_at	ZNF423	686	488	24	3780	0	0.52106	0.01	TRUE	1.91916
204475_at	MMP1	686	106	1	8965	0	1.91605	0.01	TRUE	1.91605
221814_at	ADGRA2	686	493	12	1794	1e-05	0.52244	0.01	TRUE	1.9141
202607_at	NDST1	686	713	27	1611	3e-05	0.52247	0.01	TRUE	1.91399
208881_x_at	IDI1	686	1765	422	21811	0	1.9134	0.01	TRUE	1.9134
218648_at	CRTC3	686	2590	913	6673	1e-05	0.52283	0.01	TRUE	1.91267
209448_at	HTATIP2	686	876	141	5233	0	1.91264	0.01	TRUE	1.91264
202823_at	TCEB1	686	285	54	1621	0	1.91177	0.01	TRUE	1.91177
212281_s_at	TMEM97	686	897	126	13725	0	1.91015	0.01	TRUE	1.91015
219491_at	LRFN4	686	282	11	1825	0	1.90937	0.01	TRUE	1.90937
217860_at	NDUFA10	686	2669	597	5821	1e-05	0.52378	0.01	TRUE	1.9092
218764_at	PRKCH	686	829	98	2829	0	0.52385	0.01	TRUE	1.90894
200621_at	CSRP1	686	2723	813	10331	0	0.52388	0.01	TRUE	1.90883
204580_at	MMP12	686	119	3	5148	9e-05	1.90588	0.03	TRUE	1.90588
207147_at	DLX2	686	95	3	3006	0	0.5247	0.01	TRUE	1.90585
202057_at	KPNA1	686	222	9	814	0	1.90534	0.01	TRUE	1.90534
213647_at	DNA2	686	244	10	561	0	1.90513	0.01	TRUE	1.90513
221016_s_at	TCF7L1	686	455	98	3147	0	0.5249	0.01	TRUE	1.90512
217844_at	CTDSP1	686	1903	388	3386	0.00016	0.52498	0.05	TRUE	1.90483
205967_at	HIST1H4C	686	660	166	6040	0.00018	1.90474	0.05	TRUE	1.90474
219512_at	DSN1	686	227	25	697	0	1.90427	0.01	TRUE	1.90427
221591_s_at	FAM64A	686	366	14	943	1e-05	1.90407	0.01	TRUE	1.90407
209218_at	SQLE	686	1708	216	8690	0	1.90354	0.01	TRUE	1.90354
209061_at	NCOA3	686	631	185	4209	0	1.90348	0.01	TRUE	1.90348
206542_s_at	SMARCA2	686	783	204	2906	0	0.52543	0.01	TRUE	1.9032
217773_s_at	NDUFA4	686	5957	1255	14606	0	1.90285	0.01	TRUE	1.90285
221434_s_at	SLIRP	686	3905	546	12198	0	1.90239	0.01	TRUE	1.90239
45633_at	GINS3	686	109	9	563	0	1.90228	0.01	TRUE	1.90228
212294_at	GNG12	686	2214	270	6060	0	0.52576	0.01	TRUE	1.90201
212695_at	CRY2	686	278	9	833	7e-05	0.52614	0.02	TRUE	1.90063
203088_at	FBLN5	686	434	13	3283	0	0.52634	0.01	TRUE	1.89991
219568_x_at	SOX18	686	138	3	664	1e-05	0.52644	0.01	TRUE	1.89955
221741_s_at	YTHDF1	686	2667	991	8934	0	1.8987	0.01	TRUE	1.8987
220668_s_at	DNMT3B	686	378	16	1828	0	1.89866	0.01	TRUE	1.89866
218768_at	NUP107	686	1496	220	6801	0	1.89828	0.01	TRUE	1.89828
205651_x_at	RAPGEF4	686	87	3	608	1e-05	0.5268	0.01	TRUE	1.89825
221255_s_at	EMC6	686	846	222	2316	0	1.89825	0.01	TRUE	1.89825
207165_at	HMMR	686	252	5	2321	1e-05	1.8978	0.01	TRUE	1.8978
214274_s_at	ACAA1	686	912	332	3592	0	0.52695	0.01	TRUE	1.89771
203758_at	CTSO	686	1046	378	3700	0	0.52699	0.01	TRUE	1.89757
204649_at	TROAP	686	377	10	1395	0	1.897	0.01	TRUE	1.897
204932_at	TNFRSF11B	686	39	1	1000	0	0.5272	0.01	TRUE	1.89681
221476_s_at	RPL15	686	10581	3997	25023	0	0.52741	0.01	TRUE	1.89606
201896_s_at	PSRC1	686	436	94	1445	0	1.89578	0.01	TRUE	1.89578
200694_s_at	DDX24	686	1789	642	5347	0	0.5275	0.01	TRUE	1.89573
204642_at	S1PR1	686	367	19	1557	3e-05	0.52752	0.01	TRUE	1.89566
202633_at	TOPBP1	686	945	208	2378	0	1.89508	0.01	TRUE	1.89508
202411_at	IFI27	686	3285	181	47626	0	1.89457	0.01	TRUE	1.89457
201791_s_at	DHCR7	686	819	114	9229	0	1.89408	0.01	TRUE	1.89408
219755_at	CBX8	686	105	8	678	0	1.89327	0.01	TRUE	1.89327
211762_s_at	KPNA2	686	2451	483	11365	0	1.8929	0.01	TRUE	1.8929
202466_at	PAPD7	686	1437	443	3922	0	1.89247	0.01	TRUE	1.89247
220216_at	C8orf44	686	116	11	582	2e-05	1.89203	0.01	TRUE	1.89203
217967_s_at	FAM129A	686	1972	188	10780	1e-05	0.52869	0.01	TRUE	1.89147
202240_at	PLK1	686	217	17	987	0	1.89142	0.01	TRUE	1.89142
201853_s_at	CDC25B	686	1009	146	4059	1e-05	1.89139	0.01	TRUE	1.89139
200715_x_at	RPL13A	686	18134	3198	41536	0.00019	0.52891	0.05	TRUE	1.89068
206550_s_at	NUP155	686	379	26	1442	0	1.89055	0.01	TRUE	1.89055
205681_at	BCL2A1	686	77	1	13192	0.00017	1.88941	0.05	TRUE	1.88941
213835_x_at	GTPBP3	686	521	166	1893	0.0001	1.88883	0.03	TRUE	1.88883
210168_at	C6	686	220	8	1566	3e-05	0.52967	0.01	TRUE	1.88797
206205_at	MPHOSPH9	686	99	2	467	0	1.88753	0.01	TRUE	1.88753
209468_at	LRP5	686	217	5	4074	0	0.5298	0.01	TRUE	1.8875
218501_at	ARHGEF3	686	987	257	4655	0	0.52986	0.01	TRUE	1.88729
212558_at	SPRY1	686	722	122	3330	1e-05	0.52988	0.01	TRUE	1.88722
202856_s_at	SLC16A3	686	525	17	3807	1e-05	1.8855	0.01	TRUE	1.8855
209957_s_at	NPPA	686	241	4	655	0	1.88465	0.01	TRUE	1.88465
202026_at	SDHD	686	1249	314	3531	0	0.5309	0.01	TRUE	1.88359
221685_s_at	SPDL1	686	284	4	907	1e-05	1.88348	0.01	TRUE	1.88348
221799_at	CHPF2	686	478	34	1659	0	1.88284	0.01	TRUE	1.88284
202861_at	PER1	686	275	11	1667	7e-05	0.53144	0.02	TRUE	1.88168
209397_at	ME2	686	875	386	3501	1e-05	1.88136	0.01	TRUE	1.88136
201477_s_at	RRM1	686	2152	593	5632	1e-05	1.8801	0.01	TRUE	1.8801
202107_s_at	MCM2	686	884	209	5102	0	1.87968	0.01	TRUE	1.87968
202847_at	PCK2	686	930	295	3486	0	1.87914	0.01	TRUE	1.87914
201578_at	PODXL	686	973	265	7511	0	0.53222	0.01	TRUE	1.87892
209106_at	NCOA1	686	646	55	2564	0	0.53226	0.01	TRUE	1.87878
218132_s_at	TSEN34	686	1789	720	8605	0	1.87863	0.01	TRUE	1.87863
203805_s_at	FANCA	686	147	8	1534	1e-05	1.87826	0.01	TRUE	1.87826
206556_at	CLUL1	686	169	5	1109	0.0001	0.53252	0.03	TRUE	1.87786
213290_at	COL6A2	686	361	68	2371	0	0.53258	0.01	TRUE	1.87765
209509_s_at	DPAGT1	686	887	304	1675	8e-05	0.53274	0.03	TRUE	1.87709
200947_s_at	GLUD1	686	1510	382	5642	0	0.53314	0.01	TRUE	1.87568
200795_at	SPARCL1	686	5654	968	22997	0	0.53324	0.01	TRUE	1.87533
219572_at	CADPS2	686	1081	50	3285	7e-05	0.53337	0.02	TRUE	1.87487
218346_s_at	SESN1	686	750	272	2722	1e-05	0.53357	0.01	TRUE	1.87417
209379_s_at	CCSER2	686	548	104	1654	0	0.53361	0.01	TRUE	1.87403
221892_at	H6PD	686	287	16	1240	0	0.53373	0.01	TRUE	1.87361
211062_s_at	CPZ	686	80	6	912	6e-05	0.5338	0.02	TRUE	1.87336
201366_at	ANXA7	686	1730	798	4813	0	0.53381	0.01	TRUE	1.87333
212289_at	ANKRD12	686	314	19	1411	1e-05	0.53404	0.01	TRUE	1.87252
219296_at	ZDHHC13	686	377	21	2717	0	1.87225	0.01	TRUE	1.87225
208690_s_at	PDLIM1	686	4260	576	20374	2e-05	0.53414	0.01	TRUE	1.87217
209464_at	AURKB	686	222	7	678	1e-05	1.87156	0.01	TRUE	1.87156
214087_s_at	MYBPC1	686	107	4	21691	0	0.53441	0.01	TRUE	1.87122
204267_x_at	PKMYT1	686	316	56	1562	3e-05	1.86931	0.01	TRUE	1.86931
201608_s_at	PWP1	686	1441	760	2719	0	1.86819	0.01	TRUE	1.86819
209482_at	POP7	686	1352	316	3788	1e-05	1.86815	0.01	TRUE	1.86815
206271_at	TLR3	686	260	6	1059	2e-05	0.53557	0.01	TRUE	1.86717
207914_x_at	EVX1	686	56	5	732	7e-05	1.86682	0.02	TRUE	1.86682
201664_at	SMC4	686	1635	160	5530	1e-05	1.86665	0.01	TRUE	1.86665
209481_at	SNRK	686	1032	372	3089	1e-05	0.53577	0.01	TRUE	1.86647
219785_s_at	C16orf95	686	155	10	673	0	1.86515	0.01	TRUE	1.86515
204072_s_at	FRY	686	454	71	3938	0	0.53628	0.01	TRUE	1.8647
221207_s_at	NBEA	686	351	16	1790	6e-05	0.53646	0.02	TRUE	1.86407
208864_s_at	TXN	686	4783	1281	13637	0	1.86279	0.01	TRUE	1.86279
210002_at	GATA6	686	183	3	2013	2e-05	0.53685	0.01	TRUE	1.86272
200713_s_at	MAPRE1	686	3875	1305	9470	1e-05	1.86238	0.01	TRUE	1.86238
221203_s_at	YEATS2	686	489	141	1553	1e-05	1.86192	0.01	TRUE	1.86192
205483_s_at	ISG15	686	5276	172	32782	1e-05	1.86183	0.01	TRUE	1.86183
212230_at	PPAP2B	686	905	239	5424	1e-05	0.53721	0.01	TRUE	1.86147
209747_at	TGFB3	686	1040	129	4225	0	0.53741	0.01	TRUE	1.86078
203941_at	INTS9	686	662	145	1348	4e-05	0.53745	0.01	TRUE	1.86064
209102_s_at	HBP1	686	1926	701	4758	0	0.53774	0.01	TRUE	1.85963
203777_s_at	RPS6KB2	686	271	21	1171	0	1.85816	0.01	TRUE	1.85816
201216_at	ERP29	686	2820	1141	8400	1e-05	0.53853	0.01	TRUE	1.85691
205611_at	TNFSF12	686	208	11	630	0.0002	0.5386	0.05	TRUE	1.85667
200953_s_at	CCND2	686	1207	236	3043	0	0.53863	0.01	TRUE	1.85656
200830_at	PSMD2	686	3091	1261	8577	1e-05	1.85636	0.01	TRUE	1.85636
212082_s_at	MYL6	686	12105	5548	31333	0.0001	1.85601	0.03	TRUE	1.85601
219275_at	PDCD5	686	428	147	1516	2e-05	1.85584	0.01	TRUE	1.85584
200000_s_at	PRPF8	686	1483	467	5071	1e-05	0.53885	0.01	TRUE	1.8558
221042_s_at	CLMN	686	408	19	2540	1e-05	0.53904	0.01	TRUE	1.85515
213166_x_at	MZT2A	686	4153	696	13324	0	1.85514	0.01	TRUE	1.85514
210653_s_at	BCKDHB	686	210	8	814	0	0.53959	0.01	TRUE	1.85326
205674_x_at	FXYD2	686	63	3	387	5e-05	1.85284	0.02	TRUE	1.85284
214472_at	HIST1H3D	686	151	2	2491	0	1.85262	0.01	TRUE	1.85262
207513_s_at	ZNF189	686	549	172	1898	1e-05	0.54002	0.01	TRUE	1.85178
207717_s_at	PKP2	686	120	9	1398	1e-05	0.54026	0.01	TRUE	1.85096
220448_at	KCNK12	686	11	1	546	0	1.85043	0.01	TRUE	1.85043
209309_at	AZGP1	686	5363	5	31958	0	0.54053	0.01	TRUE	1.85004
205908_s_at	OMD	686	175	3	2374	0	0.54059	0.01	TRUE	1.84983
204468_s_at	TIE1	686	176	5	1850	0	0.54078	0.01	TRUE	1.84918
218361_at	GOLPH3L	686	1264	403	7514	1e-05	0.54082	0.01	TRUE	1.84904
201705_at	PSMD7	686	1427	571	5999	1e-05	1.84901	0.01	TRUE	1.84901
207590_s_at	CENPI	686	82	3	228	0	1.84887	0.01	TRUE	1.84887
202087_s_at	CTSL	686	1827	302	8439	1e-05	1.84886	0.01	TRUE	1.84886
204441_s_at	POLA2	686	234	12	1193	0	1.84885	0.01	TRUE	1.84885
208944_at	TGFBR2	686	2423	338	9470	0.00022	0.54088	0.05	TRUE	1.84884
221820_s_at	KAT8	686	597	182	2492	1e-05	0.54096	0.01	TRUE	1.84857
204823_at	NAV3	686	349	10	9638	5e-05	0.54096	0.02	TRUE	1.84857
212713_at	MFAP4	686	370	6	3745	1e-05	0.54108	0.01	TRUE	1.84816
212160_at	XPOT	686	1051	195	5307	0	1.84782	0.01	TRUE	1.84782
201117_s_at	CPE	686	1225	50	6606	0.00017	0.54121	0.05	TRUE	1.84771
218983_at	C1RL	686	393	37	1418	0	0.54129	0.01	TRUE	1.84744
32541_at	PPP3CC	686	118	5	410	1e-05	0.54134	0.01	TRUE	1.84727
221295_at	CIDEA	686	75	6	6682	0	0.54137	0.01	TRUE	1.84717
206481_s_at	LDB2	686	563	41	2381	0.00011	0.54174	0.03	TRUE	1.8459
204792_s_at	IFT140	686	133	7	869	0	0.5418	0.01	TRUE	1.8457
206211_at	SELE	686	84	4	1954	0	0.54188	0.01	TRUE	1.84543
202215_s_at	NFYC	686	521	149	1650	1e-05	0.54193	0.01	TRUE	1.84526
202283_at	SERPINF1	686	2843	52	16745	1e-05	0.54199	0.01	TRUE	1.84505
202112_at	VWF	686	1337	137	11664	1e-05	0.54206	0.01	TRUE	1.84481
218200_s_at	NDUFB2	686	7334	1871	25781	1e-05	1.84407	0.01	TRUE	1.84407
214965_at	SPATA2L	686	494	249	1404	4e-05	1.84384	0.01	TRUE	1.84384
203044_at	CHSY1	686	1702	393	15272	1e-05	0.54252	0.01	TRUE	1.84325
212461_at	AZIN1	686	3021	636	10734	1e-05	1.8429	0.01	TRUE	1.8429
212134_at	PHLDB1	686	440	91	1322	1e-05	0.54279	0.01	TRUE	1.84233
218125_s_at	CCDC25	686	380	86	1846	1e-05	0.54288	0.01	TRUE	1.84203
203856_at	VRK1	686	456	21	1187	1e-05	1.8411	0.01	TRUE	1.8411
213714_at	CACNB2	686	22	3	7923	1e-05	0.54319	0.01	TRUE	1.84098
217719_at	EIF3L	686	7959	3311	22862	1e-05	0.54326	0.01	TRUE	1.84074
203934_at	KDR	686	326	32	956	0.00013	0.54332	0.05	TRUE	1.84054
202066_at	PPFIA1	686	1176	215	9756	1e-05	1.84049	0.01	TRUE	1.84049
213975_s_at	LYZ	686	1500	74	14619	0.00012	1.83927	0.05	TRUE	1.83927
219563_at	LINC00341	686	557	99	3134	1e-05	0.544	0.01	TRUE	1.83824
217863_at	PIAS1	686	321	61	1259	1e-05	0.54404	0.01	TRUE	1.8381
209392_at	ENPP2	686	845	27	12360	1e-05	0.54409	0.01	TRUE	1.83793
216952_s_at	LMNB2	686	426	90	1436	0	1.83758	0.01	TRUE	1.83758
203292_s_at	VPS11	686	631	252	1659	1e-05	0.54429	0.01	TRUE	1.83726
203530_s_at	STX4	686	1074	379	3395	1e-05	0.54429	0.01	TRUE	1.83726
209472_at	CCBL2	686	1056	124	2538	3e-05	0.54429	0.01	TRUE	1.83726
202613_at	CTPS1	686	614	121	2450	1e-05	1.83657	0.01	TRUE	1.83657
200087_s_at	TMED2	686	7859	3231	19117	1e-05	1.83588	0.01	TRUE	1.83588
218528_s_at	RNF38	686	862	270	3747	1e-05	0.54497	0.01	TRUE	1.83496
219816_s_at	RBM23	686	1305	450	3128	1e-05	0.54499	0.01	TRUE	1.8349
211713_x_at	KIAA0101	686	314	6	826	1e-05	1.83426	0.01	TRUE	1.83426
201349_at	SLC9A3R1	686	3428	406	12973	1e-05	1.83422	0.01	TRUE	1.83422
206509_at	PIP	686	4342	29	103336	1e-05	0.54525	0.01	TRUE	1.83402
204451_at	FZD1	686	653	84	9588	1e-05	0.54555	0.01	TRUE	1.83301
210907_s_at	PDCD10	686	3249	624	7501	1e-05	1.83284	0.01	TRUE	1.83284
212326_at	VPS13D	686	420	17	1157	1e-05	0.54578	0.01	TRUE	1.83224
202898_at	SDC3	686	466	12	1951	1e-05	0.54599	0.01	TRUE	1.83154
212888_at	DICER1	686	1120	187	4547	1e-05	0.54613	0.01	TRUE	1.83107
218328_at	COQ4	686	589	28	1966	6e-05	0.54623	0.02	TRUE	1.83073
218832_x_at	ARRB1	686	72	4	927	0.00012	0.54657	0.05	TRUE	1.82959
206052_s_at	SLBP	686	1189	442	4890	1e-05	1.82949	0.01	TRUE	1.82949
218277_s_at	DHX40	686	1327	302	6692	1e-05	1.82843	0.01	TRUE	1.82843
201324_at	EMP1	686	1368	98	9467	1e-05	0.54692	0.01	TRUE	1.82842
209733_at	MID2	686	307	41	4217	4e-05	0.54703	0.01	TRUE	1.82805
220177_s_at	TMPRSS3	686	620	8	6778	1e-05	0.54717	0.01	TRUE	1.82759
202011_at	TJP1	686	1958	360	5247	1e-05	0.54727	0.01	TRUE	1.82725
211767_at	GINS4	686	160	5	1186	1e-05	1.82725	0.01	TRUE	1.82725
204416_x_at	APOC1	686	1997	90	21504	1e-05	1.82711	0.01	TRUE	1.82711
201393_s_at	IGF2R	686	1011	125	3389	1e-05	0.54732	0.01	TRUE	1.82708
204126_s_at	CDC45	686	44	3	847	1e-05	1.82689	0.01	TRUE	1.82689
219342_at	CASD1	686	451	80	5129	1e-05	0.54742	0.01	TRUE	1.82675
213069_at	HEG1	686	1228	68	4975	9e-05	0.5476	0.03	TRUE	1.82615
218741_at	CENPM	686	197	6	1818	1e-05	1.82589	0.01	TRUE	1.82589
207109_at	POU2F3	686	84	1	1171	0.00017	0.5477	0.05	TRUE	1.82582
207480_s_at	MEIS2	686	504	37	3274	0.00017	0.54793	0.05	TRUE	1.82505
209543_s_at	CD34	686	395	61	1726	1e-05	0.54815	0.01	TRUE	1.82432
212136_at	ATP2B4	686	727	178	3542	2e-05	0.54818	0.01	TRUE	1.82422
221556_at	CDC14B	686	371	54	1016	5e-05	0.5483	0.02	TRUE	1.82382
204922_at	C11orf80	686	127	5	1260	0.00018	1.82343	0.05	TRUE	1.82343
205930_at	GTF2E1	686	694	329	2358	2e-05	1.82323	0.01	TRUE	1.82323
221500_s_at	STX16	686	1962	252	10528	3e-05	1.82126	0.01	TRUE	1.82126
202796_at	SYNPO	686	472	75	4106	1e-05	0.54908	0.01	TRUE	1.82123
211370_s_at	MAP2K5	686	255	17	795	1e-05	0.54947	0.01	TRUE	1.81994
219622_at	RAB20	686	841	229	4102	1e-05	0.5495	0.01	TRUE	1.81984
203565_s_at	MNAT1	686	373	31	2035	2e-05	1.81905	0.01	TRUE	1.81905
203342_at	TIMM17B	686	642	174	2914	2e-05	1.819	0.01	TRUE	1.819
202224_at	CRK	686	773	188	2433	2e-05	0.54978	0.01	TRUE	1.81891
202154_x_at	TUBB3	686	2379	770	8692	2e-05	1.8185	0.01	TRUE	1.8185
221597_s_at	TMEM208	686	1150	433	4236	1e-05	1.81838	0.01	TRUE	1.81838
219588_s_at	NCAPG2	686	398	36	1577	1e-05	1.81823	0.01	TRUE	1.81823
213201_s_at	TNNT1	686	326	4	6217	1e-05	1.81608	0.01	TRUE	1.81608
221841_s_at	KLF4	686	840	53	9200	1e-05	0.55073	0.01	TRUE	1.81577
218158_s_at	APPL1	686	373	57	1755	1e-05	0.55094	0.01	TRUE	1.81508
206316_s_at	KNTC1	686	248	8	967	1e-05	1.81432	0.01	TRUE	1.81432
219502_at	NEIL3	686	185	8	628	2e-05	1.81363	0.01	TRUE	1.81363
221418_s_at	MED16	686	38	7	628	1e-05	0.55145	0.01	TRUE	1.8134
218878_s_at	SIRT1	686	591	126	1685	8e-05	0.55149	0.03	TRUE	1.81327
212296_at	PSMD14	686	3325	1086	7878	2e-05	1.81281	0.01	TRUE	1.81281
205180_s_at	ADAM8	686	264	19	1104	1e-05	1.81254	0.01	TRUE	1.81254
212946_at	VWA8	686	815	221	3106	1e-05	0.55172	0.01	TRUE	1.81251
209122_at	PLIN2	686	1618	153	10468	2e-05	1.81233	0.01	TRUE	1.81233
218191_s_at	LMBRD1	686	2795	624	7982	7e-05	0.55208	0.02	TRUE	1.81133
202289_s_at	TACC2	686	488	113	4210	2e-05	0.55209	0.01	TRUE	1.8113
202483_s_at	RANBP1	686	1937	320	6462	2e-05	1.81094	0.01	TRUE	1.81094
219115_s_at	IL20RA	686	321	1	2281	9e-05	0.55223	0.03	TRUE	1.81084
209869_at	ADRA2A	686	660	11	4696	4e-05	0.55231	0.01	TRUE	1.81058
217735_s_at	EIF2AK1	686	229	12	973	1e-05	0.55246	0.01	TRUE	1.81009
202911_at	MSH6	686	1663	692	5580	2e-05	1.80999	0.01	TRUE	1.80999
209453_at	SLC9A1	686	426	24	2562	2e-05	0.55263	0.01	TRUE	1.80953
200877_at	CCT4	686	6753	1747	12619	2e-05	1.80931	0.01	TRUE	1.80931
217892_s_at	LIMA1	686	2509	508	6033	1e-05	0.55271	0.01	TRUE	1.80927
219778_at	ZFPM2	686	176	8	1231	3e-05	0.5531	0.01	TRUE	1.80799
208117_s_at	LAS1L	686	716	98	2184	1e-05	1.80731	0.01	TRUE	1.80731
218604_at	LEMD3	686	931	308	4381	1e-05	1.80698	0.01	TRUE	1.80698
202037_s_at	SFRP1	686	419	10	23360	2e-05	0.55361	0.01	TRUE	1.80633
202673_at	DPM1	686	2108	247	6291	2e-05	1.80415	0.01	TRUE	1.80415
209803_s_at	PHLDA2	686	772	4	6166	2e-05	1.80406	0.01	TRUE	1.80406
201557_at	VAMP2	686	477	109	2156	1e-05	0.5544	0.01	TRUE	1.80375
222006_at	LETM1	686	593	45	5363	1e-05	1.80375	0.01	TRUE	1.80375
208620_at	PCBP1	686	4448	1036	9598	1e-05	0.55442	0.01	TRUE	1.80369
200873_s_at	CCT8	686	4652	906	17761	1e-05	1.80356	0.01	TRUE	1.80356
202464_s_at	PFKFB3	686	1403	101	7115	3e-05	1.80335	0.01	TRUE	1.80335
207317_s_at	CASQ2	686	75	6	785	4e-05	0.55456	0.01	TRUE	1.80323
201092_at	RBBP7	686	4668	1760	20809	2e-05	1.80289	0.01	TRUE	1.80289
212774_at	ZBTB18	686	1134	57	16371	3e-05	0.55472	0.01	TRUE	1.80271
202408_s_at	PRPF31	686	1158	254	5115	2e-05	1.80265	0.01	TRUE	1.80265
219768_at	VTCN1	686	1508	7	15588	2e-05	0.55505	0.01	TRUE	1.80164
208335_s_at	ACKR1	686	706	8	7729	0.00012	0.55527	0.05	TRUE	1.80093
205660_at	OASL	686	316	27	2903	0.0002	1.80035	0.05	TRUE	1.80035
219862_s_at	NARF	686	824	217	3408	3e-05	1.80016	0.01	TRUE	1.80016
202552_s_at	CRIM1	686	503	38	2233	1e-05	0.55555	0.01	TRUE	1.80002
209510_at	RNF139	686	1674	557	5965	1e-05	1.79884	0.01	TRUE	1.79884
221870_at	EHD2	686	478	14	4028	2e-05	0.55598	0.01	TRUE	1.79863
201577_at	NME1	686	3796	818	18708	1e-05	1.79846	0.01	TRUE	1.79846
205061_s_at	EXOSC9	686	518	20	1428	2e-05	1.79842	0.01	TRUE	1.79842
204244_s_at	DBF4	686	316	50	1629	1e-05	1.79672	0.01	TRUE	1.79672
202854_at	HPRT1	686	2085	612	11024	1e-05	1.7966	0.01	TRUE	1.7966
218049_s_at	MRPL13	686	1128	189	7219	2e-05	1.79622	0.01	TRUE	1.79622
221916_at	NEFL	686	109	5	739	2e-05	0.55715	0.01	TRUE	1.79485
206163_at	MAB21L1	686	71	2	1123	3e-05	0.55718	0.01	TRUE	1.79475
207808_s_at	PROS1	686	313	20	3569	1e-05	0.55718	0.01	TRUE	1.79475
213733_at	MYO1F	686	442	55	1379	1e-05	0.55735	0.01	TRUE	1.7942
204058_at	ME1	686	197	4	1726	3e-05	1.79309	0.01	TRUE	1.79309
210657_s_at	SEPT4	686	259	13	1787	6e-05	0.55797	0.02	TRUE	1.79221
201561_s_at	CLSTN1	686	1849	509	5117	2e-05	0.55799	0.01	TRUE	1.79215
204766_s_at	NUDT1	686	108	8	883	2e-05	1.79118	0.01	TRUE	1.79118
212914_at	CBX7	686	486	27	3105	2e-05	0.55833	0.01	TRUE	1.79106
219718_at	FGGY	686	260	15	1192	2e-05	0.55841	0.01	TRUE	1.7908
204249_s_at	LMO2	686	1213	311	2997	0.00013	0.55842	0.05	TRUE	1.79077
203494_s_at	CEP57	686	596	174	2168	2e-05	0.55844	0.01	TRUE	1.7907
201266_at	TXNRD1	686	1474	519	8191	2e-05	1.7901	0.01	TRUE	1.7901
204540_at	EEF1A2	686	911	4	21381	2e-05	1.79004	0.01	TRUE	1.79004
200703_at	DYNLL1	686	9137	3021	14250	3e-05	1.78976	0.01	TRUE	1.78976
208691_at	TFRC	686	3097	236	15616	4e-05	1.78962	0.01	TRUE	1.78962
207070_at	RGR	686	35	2	338	0.00011	1.7896	0.03	TRUE	1.7896
201797_s_at	VARS	686	489	81	1507	2e-05	1.7895	0.01	TRUE	1.7895
206492_at	FHIT	686	193	36	3341	2e-05	0.55889	0.01	TRUE	1.78926
204187_at	GMPR	686	172	10	1859	0.00013	1.78869	0.05	TRUE	1.78869
202211_at	ARFGAP3	686	688	166	2681	1e-05	0.55911	0.01	TRUE	1.78856
200021_at	CFL1	686	27120	7076	51045	2e-05	1.78815	0.01	TRUE	1.78815
202992_at	C7	686	207	2	4002	2e-05	0.55926	0.01	TRUE	1.78808
210792_x_at	SIVA1	686	742	100	4983	1e-05	1.78788	0.01	TRUE	1.78788
202734_at	TRIP10	686	454	174	1446	2e-05	0.55943	0.01	TRUE	1.78753
210624_s_at	ILVBL	686	1097	240	2688	3e-05	1.78716	0.01	TRUE	1.78716
211707_s_at	IQCB1	686	548	82	1212	2e-05	1.78547	0.01	TRUE	1.78547
218429_s_at	C19orf66	686	690	111	3316	2e-05	0.56008	0.01	TRUE	1.78546
202319_at	SENP6	686	133	16	687	3e-05	0.56013	0.01	TRUE	1.7853
200807_s_at	HSPD1	686	11293	2269	25757	3e-05	1.78528	0.01	TRUE	1.78528
221509_at	DENR	686	2307	716	5022	2e-05	1.78492	0.01	TRUE	1.78492
201877_s_at	PPP2R5C	686	1151	440	2767	1e-05	0.56026	0.01	TRUE	1.78489
213287_s_at	KRT10	686	2029	573	5696	4e-05	1.78485	0.01	TRUE	1.78485
208747_s_at	C1S	686	6359	22	23583	0.0002	0.56042	0.05	TRUE	1.78438
218162_at	OLFML3	686	1941	118	17163	0.00014	0.56043	0.05	TRUE	1.78434
214095_at	SHMT2	686	153	9	918	0.00017	1.78337	0.05	TRUE	1.78337
221478_at	BNIP3L	686	1885	388	6539	2e-05	0.5608	0.01	TRUE	1.78317
208658_at	PDIA4	686	1062	270	4318	4e-05	1.78224	0.01	TRUE	1.78224
213196_at	ZNF629	686	880	252	2103	6e-05	0.56124	0.02	TRUE	1.78177
203640_at	MBNL2	686	1121	75	8668	2e-05	0.5614	0.01	TRUE	1.78126
209452_s_at	VTI1B	686	1805	875	6111	4e-05	0.56144	0.01	TRUE	1.78113
203250_at	SCAF8	686	1256	496	4541	2e-05	0.56176	0.01	TRUE	1.78012
208891_at	DUSP6	686	1120	130	9788	2e-05	0.56187	0.01	TRUE	1.77977
215947_s_at	FAM136A	686	1092	393	2136	4e-05	1.77956	0.01	TRUE	1.77956
219132_at	PELI2	686	108	8	802	4e-05	0.56203	0.01	TRUE	1.77926
205347_s_at	TMSB15A	686	316	25	5313	4e-05	1.77867	0.01	TRUE	1.77867
212097_at	CAV1	686	2283	217	14799	0.00011	0.56223	0.03	TRUE	1.77863
209358_at	TAF11	686	753	197	2360	3e-05	1.77815	0.01	TRUE	1.77815
202962_at	KIF13B	686	856	117	5161	2e-05	0.56245	0.01	TRUE	1.77794
204492_at	ARHGAP11A	686	63	1	188	3e-05	1.77789	0.01	TRUE	1.77789
212556_at	SCRIB	686	618	168	3034	0.0002	1.77768	0.05	TRUE	1.77768
212726_at	PHF2	686	510	56	1659	2e-05	0.5626	0.01	TRUE	1.77746
220990_s_at	VMP1	686	3817	832	10336	5e-05	1.77731	0.02	TRUE	1.77731
208836_at	ATP1B3	686	3729	985	10827	4e-05	1.77718	0.01	TRUE	1.77718
203818_s_at	SF3A3	686	767	245	1722	2e-05	0.56275	0.01	TRUE	1.77699
217963_s_at	NGFRAP1	686	8582	621	20020	2e-05	1.77687	0.01	TRUE	1.77687
217731_s_at	ITM2B	686	2653	547	15255	2e-05	0.56287	0.01	TRUE	1.77661
221539_at	EIF4EBP1	686	1063	109	18875	4e-05	1.77621	0.02	TRUE	1.77621
204319_s_at	RGS10	686	1638	509	7335	0.00019	0.56306	0.05	TRUE	1.77601
213135_at	TIAM1	686	583	148	4356	4e-05	0.56317	0.01	TRUE	1.77566
201034_at	ADD3	686	1876	157	20839	3e-05	0.56329	0.01	TRUE	1.77528
211967_at	TMEM123	686	1726	191	9105	3e-05	0.56335	0.01	TRUE	1.7751
218074_at	FAM96B	686	1311	462	4677	7e-05	1.77432	0.02	TRUE	1.77432
217969_at	VPS51	686	1724	614	5576	4e-05	0.56363	0.01	TRUE	1.77421
219219_at	TMEM160	686	465	97	1056	2e-05	1.77413	0.01	TRUE	1.77413
202214_s_at	CUL4B	686	1131	283	4658	4e-05	0.5637	0.01	TRUE	1.77399
220193_at	SH3D21	686	182	21	769	2e-05	0.56376	0.01	TRUE	1.7738
201204_s_at	RRBP1	686	1498	174	7465	2e-05	0.56386	0.01	TRUE	1.77349
220273_at	IL17B	686	9	2	694	2e-05	0.56439	0.01	TRUE	1.77182
205644_s_at	SNRPG	686	4635	1031	11526	2e-05	1.77114	0.01	TRUE	1.77114
209627_s_at	OSBPL3	686	227	5	1281	2e-05	0.56467	0.01	TRUE	1.77095
212705_x_at	PNPLA2	686	262	18	4213	3e-05	0.56478	0.01	TRUE	1.7706
201322_at	ATP5B	686	6754	2292	18388	2e-05	1.77018	0.01	TRUE	1.77018
203517_at	MTX2	686	1383	334	5014	6e-05	1.76996	0.02	TRUE	1.76996
218027_at	MRPL15	686	2042	403	7494	4e-05	1.76995	0.02	TRUE	1.76995
221249_s_at	FAM117A	686	817	192	3678	3e-05	0.56529	0.01	TRUE	1.769
218480_at	AGBL5	686	286	17	1105	3e-05	0.56536	0.01	TRUE	1.76878
203534_at	LSM1	686	1996	408	18169	2e-05	1.76874	0.01	TRUE	1.76874
213605_s_at	LOC100653061	686	2037	85	10085	4e-05	1.76789	0.01	TRUE	1.76789
212670_at	ELN	686	358	10	11738	3e-05	0.56566	0.01	TRUE	1.76785
206101_at	ECM2	686	427	28	3014	2e-05	0.56571	0.01	TRUE	1.76769
209740_s_at	PNPLA4	686	345	9	1235	2e-05	0.56604	0.01	TRUE	1.76666
208405_s_at	CD164	686	5053	1885	18019	3e-05	0.56623	0.01	TRUE	1.76607
203022_at	RNASEH2A	686	836	226	2932	5e-05	1.76535	0.02	TRUE	1.76535
218589_at	LPAR6	686	1074	119	3496	2e-05	0.56648	0.01	TRUE	1.76529
205055_at	ITGAE	686	1279	282	6714	5e-05	1.76436	0.02	TRUE	1.76436
204282_s_at	FARS2	686	640	57	1475	5e-05	1.76319	0.02	TRUE	1.76319
37012_at	CAPZB	686	3200	1231	9520	5e-05	0.56739	0.02	TRUE	1.76246
213058_at	TTC28	686	473	91	1561	3e-05	0.56758	0.01	TRUE	1.76187
205449_at	SAC3D1	686	605	25	3655	3e-05	1.76159	0.01	TRUE	1.76159
200612_s_at	AP2B1	686	921	97	6316	6e-05	0.56795	0.02	TRUE	1.76072
212510_at	GPD1L	686	1340	304	6806	6e-05	0.56796	0.02	TRUE	1.76069
202638_s_at	ICAM1	686	328	23	1834	2e-05	0.56804	0.01	TRUE	1.76044
209541_at	IGF1	686	541	24	5990	2e-05	0.56808	0.01	TRUE	1.76032
211383_s_at	WDR37	686	647	229	1839	4e-05	0.56823	0.02	TRUE	1.75985
218818_at	FHL3	686	194	21	785	4e-05	0.56826	0.01	TRUE	1.75976
218025_s_at	ECI2	686	1300	57	4790	4e-05	0.56833	0.01	TRUE	1.75954
222018_at	NACA	686	483	9	1332	4e-05	1.75879	0.01	TRUE	1.75879
217781_s_at	ZNF106	686	955	382	2138	3e-05	0.56883	0.01	TRUE	1.75799
212351_at	EIF2B5	686	986	342	2549	6e-05	1.75799	0.02	TRUE	1.75799
208671_at	SERINC1	686	2962	509	7273	5e-05	0.5689	0.02	TRUE	1.75778
204055_s_at	CTAGE5	686	109	2	504	3e-05	1.75593	0.01	TRUE	1.75593
205384_at	FXYD1	686	232	4	2221	3e-05	0.56952	0.01	TRUE	1.75586
201463_s_at	TALDO1	686	4129	1218	10706	4e-05	1.75465	0.01	TRUE	1.75465
203880_at	COX17	686	2057	464	9924	3e-05	1.75433	0.01	TRUE	1.75433
204767_s_at	FEN1	686	760	117	4455	4e-05	1.75424	0.01	TRUE	1.75424
214724_at	DIXDC1	686	446	14	3063	3e-05	0.57008	0.01	TRUE	1.75414
221787_at	C6orf120	686	541	152	1843	3e-05	0.57013	0.01	TRUE	1.75399
201990_s_at	CREBL2	686	761	200	2959	5e-05	0.57018	0.02	TRUE	1.75383
222043_at	CLU	686	217	22	5485	7e-05	0.57021	0.02	TRUE	1.75374
202242_at	TSPAN7	686	386	10	2023	8e-05	0.57046	0.03	TRUE	1.75297
215399_s_at	OS9	686	965	301	4963	3e-05	0.57049	0.01	TRUE	1.75288
209447_at	SYNE1	686	406	19	3039	3e-05	0.5706	0.01	TRUE	1.75254
219351_at	TRAPPC2	686	463	165	1490	3e-05	0.57067	0.01	TRUE	1.75233
204363_at	F3	686	263	10	3246	3e-05	0.57074	0.01	TRUE	1.75211
202110_at	COX7B	686	5653	892	12844	3e-05	1.75186	0.01	TRUE	1.75186
217943_s_at	MAP7D1	686	898	209	1945	7e-05	0.57099	0.02	TRUE	1.75134
209584_x_at	APOBEC3C	686	275	29	1445	3e-05	0.57107	0.01	TRUE	1.7511
202018_s_at	LTF	686	1083	5	62185	5e-05	0.57131	0.02	TRUE	1.75036
209949_at	NCF2	686	308	50	2500	5e-05	1.74975	0.02	TRUE	1.74975
219162_s_at	MRPL11	686	965	232	4143	6e-05	1.74939	0.02	TRUE	1.74939
209090_s_at	SH3GLB1	686	1275	414	3592	5e-05	0.57164	0.02	TRUE	1.74935
209583_s_at	CD200	686	318	78	2058	5e-05	0.57175	0.02	TRUE	1.74902
212062_at	ATP9A	686	1507	250	10034	3e-05	1.74897	0.01	TRUE	1.74897
209307_at	SWAP70	686	600	152	8021	0.00011	0.57178	0.03	TRUE	1.74892
221505_at	ANP32E	686	1324	91	4787	3e-05	1.7487	0.01	TRUE	1.7487
219661_at	RANBP17	686	322	32	924	0.00011	1.74806	0.03	TRUE	1.74806
203484_at	SEC61G	686	2700	995	26717	5e-05	1.74746	0.02	TRUE	1.74746
200944_s_at	HMGN1	686	9418	3232	20155	8e-05	1.74686	0.03	TRUE	1.74686
204167_at	BTD	686	253	14	1210	4e-05	0.57248	0.01	TRUE	1.74679
218213_s_at	TMEM258	686	6982	1366	17920	3e-05	1.74672	0.01	TRUE	1.74672
204085_s_at	CLN5	686	271	49	2353	3e-05	0.57251	0.01	TRUE	1.74669
218639_s_at	ZXDC	686	391	16	2731	3e-05	1.74665	0.01	TRUE	1.74665
213304_at	FAM179B	686	622	128	1697	3e-05	0.5727	0.01	TRUE	1.74611
218789_s_at	C11orf71	686	315	67	1203	5e-05	0.57271	0.02	TRUE	1.74608
207813_s_at	FDXR	686	288	10	1120	9e-05	1.74596	0.03	TRUE	1.74596
218829_s_at	CHD7	686	582	14	2274	9e-05	1.74538	0.03	TRUE	1.74538
212190_at	SERPINE2	686	1192	125	18575	4e-05	0.57352	0.01	TRUE	1.74362
201519_at	TOMM70A	686	3087	1173	8558	4e-05	1.74333	0.01	TRUE	1.74333
221250_s_at	MXD3	686	77	16	635	8e-05	1.74268	0.03	TRUE	1.74268
208656_s_at	CCNI	686	10731	3205	29123	5e-05	0.57386	0.02	TRUE	1.74259
202726_at	LIG1	686	466	55	1763	4e-05	1.74203	0.01	TRUE	1.74203
201360_at	CST3	686	5909	419	24542	6e-05	0.57407	0.02	TRUE	1.74195
209022_at	STAG2	686	2069	448	4832	7e-05	0.5749	0.02	TRUE	1.73943
218963_s_at	KRT23	686	296	8	15505	8e-05	0.57507	0.03	TRUE	1.73892
219394_at	PGS1	686	558	83	1828	8e-05	1.73821	0.03	TRUE	1.73821
200023_s_at	EIF3F	686	5353	2498	14412	8e-05	0.57547	0.03	TRUE	1.73771
221958_s_at	WLS	686	530	11	7251	0.0001	0.57586	0.03	TRUE	1.73653
213553_x_at	APOC1P1	686	1735	320	11711	4e-05	1.73629	0.01	TRUE	1.73629
212678_at	NF1	686	458	60	1110	9e-05	0.57613	0.03	TRUE	1.73572
204215_at	TMEM243	686	729	136	3124	8e-05	0.5762	0.03	TRUE	1.73551
200091_s_at	RPS25	686	7843	2777	22214	5e-05	0.57623	0.02	TRUE	1.73542
201470_at	GSTO1	686	4426	632	9535	7e-05	1.73471	0.02	TRUE	1.73471
209357_at	CITED2	686	1052	83	7646	6e-05	0.57654	0.02	TRUE	1.73449
212408_at	TOR1AIP1	686	1924	811	7167	0.0001	0.57655	0.03	TRUE	1.73445
205330_at	MN1	686	425	16	2577	0.00013	0.57659	0.05	TRUE	1.73433
212633_at	UFL1	686	504	74	1955	8e-05	0.57682	0.03	TRUE	1.73364
218576_s_at	DUSP12	686	667	189	2448	0.0001	1.73356	0.03	TRUE	1.73356
221791_s_at	TMA7	686	9895	2816	34768	0.00013	1.73356	0.05	TRUE	1.73356
203201_at	PMM2	686	764	152	2607	0.00012	1.73331	0.05	TRUE	1.73331
205094_at	PEX12	686	639	142	1611	0.00019	0.57704	0.05	TRUE	1.73298
209619_at	CD74	686	11053	1745	41250	4e-05	0.57716	0.01	TRUE	1.73262
212563_at	BOP1	686	452	14	2144	0.00011	1.73252	0.03	TRUE	1.73252
213005_s_at	KANK1	686	776	120	3801	4e-05	0.57723	0.01	TRUE	1.73241
214086_s_at	PARP2	686	546	161	2226	0.00014	1.73227	0.05	TRUE	1.73227
201564_s_at	FSCN1	686	167	6	1713	8e-05	0.57732	0.03	TRUE	1.73214
205598_at	TRAIP	686	141	7	385	0.0001	1.7321	0.03	TRUE	1.7321
200701_at	NPC2	686	4778	1009	16578	5e-05	0.5774	0.02	TRUE	1.7319
202912_at	ADM	686	720	47	7208	0.00013	1.73134	0.05	TRUE	1.73134
218735_s_at	ZNF544	686	1076	159	3856	8e-05	1.73105	0.03	TRUE	1.73105
209940_at	PARP3	686	232	21	901	7e-05	0.57778	0.03	TRUE	1.73076
212144_at	SUN2	686	671	194	3098	5e-05	0.57784	0.02	TRUE	1.73058
201306_s_at	ANP32B	686	7555	2941	16691	6e-05	1.73022	0.02	TRUE	1.73022
204520_x_at	BRD1	686	662	227	1987	5e-05	0.57815	0.02	TRUE	1.72965
203205_at	KDM4A	686	549	158	1187	4e-05	0.57817	0.01	TRUE	1.7296
219215_s_at	SLC39A4	686	725	12	4476	7e-05	1.72932	0.03	TRUE	1.72932
208683_at	CAPN2	686	5718	1102	20345	9e-05	0.57846	0.03	TRUE	1.72873
202264_s_at	TOMM40	686	618	278	1922	0.00013	1.72811	0.05	TRUE	1.72811
213224_s_at	BBIP1	686	486	84	2724	5e-05	0.57874	0.02	TRUE	1.72789
208002_s_at	ACOT7	686	637	171	1933	0.00012	1.72782	0.03	TRUE	1.72782
207254_at	SLC15A1	686	14	2	1263	0.0001	1.72757	0.03	TRUE	1.72757
220840_s_at	C1orf112	686	237	14	969	5e-05	1.72737	0.02	TRUE	1.72737
202221_s_at	EP300	686	349	83	1138	4e-05	0.57901	0.01	TRUE	1.72709
202041_s_at	FIBP	686	2097	713	6254	0.0001	1.72704	0.03	TRUE	1.72704
203812_at	SLIT3	686	271	22	1650	0.0001	0.57921	0.03	TRUE	1.72649
209687_at	CXCL12	686	1475	73	11150	8e-05	0.57926	0.03	TRUE	1.72634
213158_at	ZBTB20	686	705	125	3853	7e-05	0.57949	0.02	TRUE	1.72566
221589_s_at	ALDH6A1	686	571	143	2693	6e-05	0.57956	0.02	TRUE	1.72545
217979_at	TSPAN13	686	9305	1057	27793	0.00011	1.72525	0.03	TRUE	1.72525
213285_at	TMEM30B	686	1290	65	4322	0.00011	0.57968	0.03	TRUE	1.72509
204052_s_at	SFRP4	686	528	12	5881	6e-05	0.57979	0.02	TRUE	1.72476
206023_at	NMU	686	62	2	1518	0.0001	1.72431	0.03	TRUE	1.72431
200904_at	HLA-E	686	1481	310	8595	6e-05	0.57997	0.02	TRUE	1.72423
212795_at	KIAA1033	686	914	182	2161	5e-05	0.58024	0.02	TRUE	1.72342
212199_at	MRFAP1L1	686	1615	505	4553	0.00012	0.5803	0.05	TRUE	1.72325
202282_at	HSD17B10	686	3152	1123	8496	8e-05	1.72311	0.03	TRUE	1.72311
218055_s_at	WDR41	686	611	31	1502	9e-05	1.72301	0.03	TRUE	1.72301
212586_at	CAST	686	2564	811	6558	5e-05	0.58046	0.02	TRUE	1.72277
218844_at	ACSF2	686	374	39	2623	0.00013	0.58062	0.05	TRUE	1.7223
219559_at	SLC17A9	686	272	21	1659	8e-05	1.72166	0.03	TRUE	1.72166
220144_s_at	ANKEF1	686	123	11	1242	0.00021	1.72093	0.05	TRUE	1.72093
214328_s_at	HSP90AA1	686	19497	5466	42637	6e-05	1.72046	0.02	TRUE	1.72046
202364_at	MXI1	686	1874	191	6208	7e-05	0.58165	0.02	TRUE	1.71925
212037_at	PNN	686	1335	180	3908	0.00016	1.71921	0.05	TRUE	1.71921
220079_s_at	USP48	686	1380	312	5080	0.0001	0.58167	0.03	TRUE	1.71919
202304_at	FNDC3A	686	762	158	2467	6e-05	0.58186	0.02	TRUE	1.71863
218564_at	RFWD3	686	195	9	628	5e-05	1.71772	0.02	TRUE	1.71772
209130_at	SNAP23	686	1619	504	5106	5e-05	0.58223	0.02	TRUE	1.71753
201535_at	UBL3	686	1062	153	3663	7e-05	0.58226	0.02	TRUE	1.71745
212372_at	MYH10	686	1714	541	6368	0.00011	0.58227	0.03	TRUE	1.71742
219343_at	CDC37L1	686	416	146	1162	6e-05	0.58235	0.02	TRUE	1.71718
205422_s_at	ITGBL1	686	472	6	3736	9e-05	0.58241	0.03	TRUE	1.717
214734_at	EXPH5	686	490	107	2545	6e-05	0.58253	0.02	TRUE	1.71665
206109_at	FUT1	686	277	9	970	7e-05	1.71644	0.02	TRUE	1.71644
201778_s_at	EFCAB14	686	3240	1356	9076	6e-05	0.58289	0.02	TRUE	1.71559
221913_at	SIRT3	686	269	15	882	6e-05	0.58291	0.02	TRUE	1.71553
212672_at	ATM	686	314	55	1098	6e-05	0.58298	0.02	TRUE	1.71532
205730_s_at	ABLIM3	686	207	9	2695	0.00012	0.58308	0.05	TRUE	1.71503
203466_at	MPV17	686	641	25	2229	8e-05	0.58329	0.03	TRUE	1.71441
209971_x_at	AIMP2	686	2026	742	4453	6e-05	1.71413	0.02	TRUE	1.71413
221519_at	FBXW4	686	815	365	2130	6e-05	0.58339	0.02	TRUE	1.71412
204744_s_at	IARS	686	3066	1044	8189	6e-05	1.71395	0.02	TRUE	1.71395
219440_at	RAI2	686	458	27	3093	8e-05	0.58345	0.03	TRUE	1.71394
204526_s_at	TBC1D8	686	1177	284	4694	0.00018	0.58345	0.05	TRUE	1.71394
221880_s_at	FAM174B	686	470	41	2612	0.00012	0.58347	0.05	TRUE	1.71388
206134_at	ADAMDEC1	686	248	23	6291	6e-05	1.71386	0.02	TRUE	1.71386
209407_s_at	DEAF1	686	441	44	1935	8e-05	0.58367	0.03	TRUE	1.7133
203801_at	MRPS14	686	293	86	1421	0.00012	0.58372	0.05	TRUE	1.71315
200919_at	PHC2	686	1705	655	3326	7e-05	0.58382	0.02	TRUE	1.71286
204417_at	GALC	686	781	201	7935	0.0001	0.58385	0.03	TRUE	1.71277
214751_at	ZNF468	686	289	29	1198	8e-05	1.71218	0.03	TRUE	1.71218
204775_at	CHAF1B	686	184	5	879	0.00016	1.71147	0.05	TRUE	1.71147
212667_at	SPARC	686	3284	480	16136	8e-05	0.5844	0.03	TRUE	1.71116
212494_at	TNS2	686	550	66	2796	7e-05	0.58469	0.02	TRUE	1.71031
219487_at	BBS10	686	194	7	550	0.00015	0.58473	0.05	TRUE	1.71019
218560_s_at	JMJD4	686	362	30	1317	9e-05	1.71014	0.03	TRUE	1.71014
221069_s_at	TACO1	686	575	150	2934	0.00013	1.70992	0.05	TRUE	1.70992
203264_s_at	ARHGEF9	686	169	9	3634	0.00011	0.58496	0.03	TRUE	1.70952
212192_at	KCTD12	686	1950	150	7438	0.0001	0.58499	0.03	TRUE	1.70943
205141_at	ANG	686	459	17	3057	0.00014	0.58502	0.05	TRUE	1.70934
201281_at	ADRM1	686	1556	339	7144	0.00013	1.70921	0.05	TRUE	1.70921
219952_s_at	MCOLN1	686	246	10	1407	7e-05	0.58514	0.02	TRUE	1.70899
203733_at	DEXI	686	581	171	1901	9e-05	0.58547	0.03	TRUE	1.70803
205063_at	GEMIN2	686	167	8	685	7e-05	1.70768	0.02	TRUE	1.70768
203407_at	PPL	686	820	101	2473	0.00013	0.586	0.05	TRUE	1.70648
215186_at	TBC1D30	686	138	7	713	0.0002	1.70635	0.05	TRUE	1.70635
212063_at	CD44	686	3725	339	17165	0.00018	0.58626	0.05	TRUE	1.70573
217954_s_at	PHF3	686	935	196	3202	0.00011	0.58628	0.03	TRUE	1.70567
204995_at	CDK5R1	686	75	1	467	9e-05	1.70565	0.03	TRUE	1.70565
209463_s_at	TAF12	686	289	25	753	7e-05	0.58631	0.02	TRUE	1.70558
220411_x_at	PODNL1	686	260	9	852	9e-05	1.70497	0.03	TRUE	1.70497
219303_at	RNF219	686	366	102	1028	6e-05	0.58654	0.02	TRUE	1.70491
218593_at	RBM28	686	632	211	2116	0.00012	1.7048	0.03	TRUE	1.7048
218233_s_at	TOMM6	686	6971	2171	12027	0.00015	1.70385	0.05	TRUE	1.70385
200875_s_at	NOP56	686	1834	479	6109	0.00012	1.70383	0.05	TRUE	1.70383
203254_s_at	TLN1	686	462	60	2226	0.00012	0.58714	0.05	TRUE	1.70317
219383_at	PRR5L	686	124	5	536	7e-05	0.58717	0.03	TRUE	1.70308
200676_s_at	UBE2L3	686	330	123	1409	0.00015	0.58724	0.05	TRUE	1.70288
205582_s_at	GGT5	686	103	5	631	0.00012	0.58747	0.05	TRUE	1.70221
200824_at	GSTP1	686	911	273	12880	0.0002	0.58756	0.05	TRUE	1.70195
209488_s_at	RBPMS	686	1218	29	9447	8e-05	0.58758	0.03	TRUE	1.7019
218019_s_at	PDXK	686	969	263	7192	8e-05	0.58761	0.03	TRUE	1.70181
202123_s_at	ABL1	686	1045	156	3088	8e-05	0.58765	0.03	TRUE	1.70169
217771_at	GOLM1	686	1442	17	10453	8e-05	0.58803	0.03	TRUE	1.70059
219460_s_at	TMEM127	686	853	37	2110	0.0002	0.5881	0.05	TRUE	1.70039
202532_s_at	DHFR	686	283	24	1154	0.00018	1.6999	0.05	TRUE	1.6999
207008_at	CXCR2	686	19	2	209	8e-05	0.58827	0.03	TRUE	1.6999
212043_at	TGOLN2	686	3082	1057	8007	8e-05	0.58837	0.03	TRUE	1.69961
202961_s_at	ATP5J2	686	6572	1402	13939	0.00014	1.6995	0.05	TRUE	1.6995
200887_s_at	STAT1	686	4939	1257	17965	7e-05	1.69932	0.02	TRUE	1.69932
203789_s_at	SEMA3C	686	1811	86	16717	8e-05	0.58856	0.03	TRUE	1.69906
212245_at	MCFD2	686	833	398	3113	0.00012	0.58871	0.05	TRUE	1.69863
211994_at	WNK1	686	1706	473	5486	0.00013	0.58897	0.05	TRUE	1.69788
200925_at	COX6A1	686	14040	4271	33648	0.00015	1.69715	0.05	TRUE	1.69715
214775_at	N4BP3	686	205	18	601	0.00014	1.69627	0.05	TRUE	1.69627
202311_s_at	COL1A1	686	2044	52	12619	0.00019	0.58964	0.05	TRUE	1.69595
220720_x_at	MZT2B	686	931	24	3762	9e-05	1.69564	0.03	TRUE	1.69564
220173_at	CCDC176	686	786	154	2926	0.00012	0.58976	0.05	TRUE	1.6956
201231_s_at	ENO1	686	6648	1140	20053	0.00016	1.69531	0.05	TRUE	1.69531
201998_at	ST6GAL1	686	1069	170	10188	9e-05	0.58987	0.03	TRUE	1.69529
201150_s_at	TIMP3	686	2723	344	14524	0.00018	0.59004	0.05	TRUE	1.6948
209377_s_at	HMGN3	686	3233	752	35073	0.00015	0.59006	0.05	TRUE	1.69474
202094_at	BIRC5	686	209	3	1304	8e-05	1.69376	0.03	TRUE	1.69376
202433_at	SLC35B1	686	1403	369	10754	0.00011	1.69286	0.03	TRUE	1.69286
217734_s_at	WDR6	686	1320	447	4156	0.00011	0.59077	0.03	TRUE	1.69271
213071_at	DPT	686	253	9	7899	0.00018	0.59094	0.05	TRUE	1.69222
203306_s_at	SLC35A1	686	1085	340	6977	0.0001	0.59114	0.03	TRUE	1.69165
204647_at	HOMER3	686	462	60	2837	0.00015	1.69136	0.05	TRUE	1.69136
208630_at	HADHA	686	991	414	5431	0.0001	0.59132	0.03	TRUE	1.69113
202159_at	FARSA	686	573	145	2892	0.0001	1.69075	0.03	TRUE	1.69075
212067_s_at	C1R	686	2654	70	9027	0.00015	0.59157	0.05	TRUE	1.69042
205049_s_at	CD79A	686	158	16	2455	0.00013	0.59172	0.05	TRUE	1.68999
208937_s_at	ID1	686	877	159	6724	9e-05	0.59175	0.03	TRUE	1.6899
203385_at	DGKA	686	563	138	2053	0.00017	0.59185	0.05	TRUE	1.68962
202602_s_at	HTATSF1	686	1321	273	4702	0.00012	1.68948	0.05	TRUE	1.68948
213064_at	ZC3H14	686	789	295	2582	0.00018	0.59204	0.05	TRUE	1.68908
220690_s_at	DHRS7B	686	509	15	2972	9e-05	0.59227	0.03	TRUE	1.68842
205771_s_at	AKAP7	686	203	16	1188	0.00019	0.59237	0.05	TRUE	1.68813
205497_at	ZNF175	686	216	27	734	0.00011	0.59238	0.03	TRUE	1.68811
221358_at	NPBWR2	686	12	2	143	0.00019	1.68768	0.05	TRUE	1.68768
218471_s_at	BBS1	686	1076	295	5496	0.00014	0.59256	0.05	TRUE	1.68759
210213_s_at	EIF6	686	2191	569	11526	0.00019	1.68747	0.05	TRUE	1.68747
212983_at	HRAS	686	823	137	3332	0.00013	1.68722	0.05	TRUE	1.68722
203804_s_at	LUC7L3	686	2676	291	13431	0.00014	1.68718	0.05	TRUE	1.68718
212418_at	ELF1	686	803	54	2630	0.0001	0.5928	0.03	TRUE	1.68691
219680_at	NLRX1	686	473	95	1195	0.00018	0.59283	0.05	TRUE	1.68682
200642_at	SOD1	686	11482	2932	22497	0.00018	1.68676	0.05	TRUE	1.68676
215596_s_at	LTN1	686	765	81	4311	0.00014	0.59296	0.05	TRUE	1.68645
204392_at	CAMK1	686	286	13	738	0.00014	0.59323	0.05	TRUE	1.68569
204513_s_at	ELMO1	686	287	16	3384	0.0001	0.59345	0.03	TRUE	1.68506
221900_at	COL8A2	686	530	5	5003	0.0001	0.59361	0.03	TRUE	1.68461
203570_at	LOXL1	686	1383	26	9932	0.00011	0.59389	0.03	TRUE	1.68381
213449_at	POP1	686	203	6	966	0.0001	1.68354	0.03	TRUE	1.68354
201954_at	ARPC1B	686	3211	917	12458	0.00011	1.68335	0.03	TRUE	1.68335
218141_at	UBE2O	686	190	9	1476	0.0001	1.68322	0.03	TRUE	1.68322
203241_at	UVRAG	686	501	184	4105	0.00011	0.59418	0.03	TRUE	1.68299
207098_s_at	MFN1	686	602	79	1403	0.0001	1.68258	0.03	TRUE	1.68258
201809_s_at	ENG	686	625	122	3571	0.00013	0.59441	0.05	TRUE	1.68234
201855_s_at	ATMIN	686	702	188	2068	0.00011	0.59443	0.03	TRUE	1.68228
212609_s_at	AKT3	686	382	10	2448	0.00011	0.59476	0.03	TRUE	1.68135
201010_s_at	TXNIP	686	7796	903	25465	0.00011	0.59489	0.03	TRUE	1.68098
201757_at	NDUFS5	686	8949	2080	19621	0.00013	1.68072	0.05	TRUE	1.68072
204916_at	RAMP1	686	377	15	2610	0.00011	1.68046	0.03	TRUE	1.68046
202051_s_at	ZMYM4	686	868	264	2495	0.00013	0.59524	0.05	TRUE	1.67999
203317_at	PSD4	686	445	55	1337	0.00012	0.59544	0.03	TRUE	1.67943
201054_at	HNRNPA0	686	2469	796	5551	0.00018	0.59544	0.05	TRUE	1.67943
201818_at	LPCAT1	686	765	36	5959	0.00013	1.67915	0.05	TRUE	1.67915
220491_at	HAMP	686	158	9	783	0.00013	1.67863	0.05	TRUE	1.67863
32625_at	NPR1	686	121	8	2690	0.00011	0.59643	0.03	TRUE	1.67664
201400_at	PSMB3	686	3761	955	13478	0.00012	1.67654	0.05	TRUE	1.67654
203209_at	RFC5	686	434	158	1394	0.00015	1.67592	0.05	TRUE	1.67592
218533_s_at	UCKL1	686	720	120	3450	0.00013	1.67581	0.05	TRUE	1.67581
206632_s_at	APOBEC3B	686	261	15	8054	0.00012	1.67497	0.05	TRUE	1.67497
217757_at	A2M	686	5131	1274	25710	0.00013	0.59708	0.05	TRUE	1.67482
213088_s_at	DNAJC9	686	1324	429	4439	0.00015	1.6742	0.05	TRUE	1.6742
212788_x_at	FTL	686	33496	12658	79103	0.0002	1.67408	0.05	TRUE	1.67408
210244_at	CAMP	686	50	4	10540	0.00018	1.67385	0.05	TRUE	1.67385
212589_at	RRAS2	686	352	46	2289	0.00015	0.59776	0.05	TRUE	1.67291
212126_at	CBX5	686	827	78	2940	0.00017	0.59784	0.05	TRUE	1.67269
219238_at	PIGV	686	541	97	2195	0.00015	0.59786	0.05	TRUE	1.67263
205477_s_at	AMBP	686	17	3	1404	0.00014	1.67182	0.05	TRUE	1.67182
209875_s_at	SPP1	686	3740	128	26873	0.00014	1.67085	0.05	TRUE	1.67085
217780_at	WDR83OS	686	3070	339	10279	0.00017	0.59862	0.05	TRUE	1.67051
219837_s_at	CYTL1	686	33	4	493	0.00014	0.59866	0.05	TRUE	1.6704
203240_at	FCGBP	686	211	13	17256	0.00013	0.59869	0.05	TRUE	1.67031
220169_at	TMEM156	686	41	1	790	0.00018	0.59879	0.05	TRUE	1.67003
220764_at	PPP4R2	686	68	2	291	0.00019	0.59889	0.05	TRUE	1.66976
202452_at	ZER1	686	319	22	1060	0.00015	0.5991	0.05	TRUE	1.66917
202561_at	TNKS	686	602	177	2133	0.00013	0.59948	0.05	TRUE	1.66811
209017_s_at	LONP1	686	1078	202	4776	0.00017	1.66757	0.05	TRUE	1.66757
201217_x_at	RPL3	686	36781	16892	81384	0.0002	0.59974	0.05	TRUE	1.66739
218305_at	IPO4	686	551	145	1379	0.00016	1.66558	0.05	TRUE	1.66558
201816_s_at	GBAS	686	1909	335	12401	0.00014	0.60049	0.05	TRUE	1.66531
205756_s_at	F8	686	504	127	3052	0.00017	0.60085	0.05	TRUE	1.66431
221530_s_at	BHLHE41	686	862	24	8755	0.00017	0.60092	0.05	TRUE	1.66412
209527_at	EXOSC2	686	328	83	1263	0.00015	1.66396	0.05	TRUE	1.66396
218455_at	NFS1	686	687	223	3286	0.00016	1.66374	0.05	TRUE	1.66374
207075_at	NLRP3	686	38	5	280	0.00014	0.60116	0.05	TRUE	1.66345
200639_s_at	YWHAZ	686	5560	2007	24156	0.00017	1.66305	0.05	TRUE	1.66305
203037_s_at	MTSS1	686	1975	201	10877	0.00014	1.66287	0.05	TRUE	1.66287
203156_at	AKAP11	686	1249	291	3510	0.00016	0.60145	0.05	TRUE	1.66265
202465_at	PCOLCE	686	1097	56	5257	0.00016	0.60198	0.05	TRUE	1.66118
203118_at	PCSK7	686	281	34	870	0.00021	0.60212	0.05	TRUE	1.6608
217779_s_at	PNRC2	686	3749	863	10474	0.00018	0.60221	0.05	TRUE	1.66055
209020_at	OSER1	686	694	279	6733	0.00017	1.66036	0.05	TRUE	1.66036
219126_at	PHF10	686	1104	95	3726	0.00017	0.60247	0.05	TRUE	1.65983
203195_s_at	NUP98	686	391	20	1078	0.00018	0.60259	0.05	TRUE	1.6595
205619_s_at	MEOX1	686	159	9	1239	0.00016	0.60273	0.05	TRUE	1.65912
218377_s_at	RWDD2B	686	614	156	2110	0.0002	0.60274	0.05	TRUE	1.65909
209702_at	FTO	686	1653	501	14729	0.00022	0.60284	0.05	TRUE	1.65881
203410_at	AP3M2	686	871	203	4443	0.00019	1.65817	0.05	TRUE	1.65817
202248_at	E2F4	686	181	8	614	0.00018	1.6573	0.05	TRUE	1.6573
217950_at	NOSIP	686	1023	303	4618	0.0002	1.65702	0.05	TRUE	1.65702
205577_at	PYGM	686	58	4	441	0.00019	0.60377	0.05	TRUE	1.65626
218330_s_at	NAV2	686	478	35	5983	0.00018	0.60378	0.05	TRUE	1.65623
208759_at	NCSTN	686	943	251	3689	0.0002	0.60388	0.05	TRUE	1.65596
215271_at	TNN	686	278	7	2034	0.00017	0.60389	0.05	TRUE	1.65593
219908_at	DKK2	686	89	1	2434	0.00017	0.6039	0.05	TRUE	1.6559
204854_at	P3H3	686	173	7	683	0.00019	0.60416	0.05	TRUE	1.65519
221200_at	LOC100506358	686	10	2	144	0.00021	0.60483	0.05	TRUE	1.65336
206493_at	ITGA2B	686	173	10	704	0.00021	1.65272	0.05	TRUE	1.65272
201579_at	FAT1	686	1304	172	5210	0.00021	0.60511	0.05	TRUE	1.65259
38037_at	HBEGF	686	125	13	951	0.0002	0.60536	0.05	TRUE	1.65191
219664_s_at	DECR2	686	793	62	2439	0.00019	1.65154	0.05	TRUE	1.65154
218087_s_at	SORBS1	686	384	11	6971	0.00019	0.60576	0.05	TRUE	1.65082
203810_at	DNAJB4	686	237	46	3235	0.00019	0.60585	0.05	TRUE	1.65057
203882_at	IRF9	686	1909	373	5806	0.00018	1.64962	0.05	TRUE	1.64962
36553_at	ASMTL	686	936	225	3398	0.0002	0.60685	0.05	TRUE	1.64785
214453_s_at	IFI44	686	784	60	6709	0.00019	1.64729	0.05	TRUE	1.64729
203606_at	NDUFS6	686	3091	1040	18478	0.00021	1.64679	0.05	TRUE	1.64679
222243_s_at	TOB2	686	618	190	1820	0.00021	0.60734	0.05	TRUE	1.64652
219177_at	BRIX1	686	208	6	752	0.0002	1.6461	0.05	TRUE	1.6461
214933_at	CACNA1A	686	256	70	1193	0.00021	0.60787	0.05	TRUE	1.64509
200881_s_at	DNAJA1	686	4038	1054	15018	0.00021	1.64392	0.05	TRUE	1.64392
209507_at	RPA3	686	1533	315	6279	0.00021	1.64367	0.05	TRUE	1.64367
