# Supplementary material for: Survival analysis across the entire transcriptome identifies biomarkers with the highest prognostic power in breast cancer
Source: Comput Struct Biotechnol J. 2021 Jul 18;19:4101–9. doi: 10.1016/j.csbj.2021.07.014 (PMC8339292; doi:10.1016/j.csbj.2021.07.014)
Supplement: Supplementary data 7 [file mmc7.xlsx]

## Sheet: Spl Table 7_breast_basal_untrea
Probe ID	Genesymbol	Count	Cutoff	Min	Max	RFS p value	RFS HR	FDR	JetSet best	absolute HR
204821_at	BTN3A3	176	736	47	2084	6e-05	0.18925	0.01	TRUE	5.28402
202544_at	GMFB	176	1313	420	6133	0.00031	4.14395	0.03	TRUE	4.14395
202869_at	OAS1	176	1276	13	6842	0.00025	0.27345	0.02	TRUE	3.65698
220177_s_at	TMPRSS3	176	843	12	6639	6e-05	0.27399	0.01	TRUE	3.64977
201649_at	UBE2L6	176	3130	287	8236	0.00031	0.27922	0.03	TRUE	3.58141
218696_at	EIF2AK3	176	946	350	2323	5e-05	0.28292	0.01	TRUE	3.53457
202038_at	UBE4A	176	2242	612	4652	0.00021	0.28693	0.02	TRUE	3.48517
203364_s_at	ATG13	176	745	258	1367	0.00045	0.28839	0.05	TRUE	3.46753
204544_at	HPS5	176	475	180	1631	0	0.28993	0.01	TRUE	3.44911
208598_s_at	HUWE1	176	3017	595	7642	0.00075	0.30055	0.05	TRUE	3.32723
200774_at	FAM120A	176	6537	2034	11388	0.0004	0.30138	0.03	TRUE	3.31807
208922_s_at	NXF1	176	1248	276	4392	8e-05	0.30479	0.01	TRUE	3.28095
212186_at	ACACA	176	1179	54	6062	0.00042	0.31588	0.03	TRUE	3.16576
221890_at	ZNF335	176	201	21	1242	0.00082	0.31915	0.05	TRUE	3.13332
211696_x_at	HBB	176	695	21	18461	0	3.12269	0.01	TRUE	3.12269
212391_x_at	RPS3A	176	31044	4641	75366	0.0002	3.10033	0.02	TRUE	3.10033
221686_s_at	RECQL5	176	278	26	796	0.00056	0.32423	0.05	TRUE	3.08423
201812_s_at	TOMM7	176	6144	1788	23963	0.00023	3.06006	0.02	TRUE	3.06006
213687_s_at	RPL35A	176	11437	2373	31890	0.00027	3.02579	0.02	TRUE	3.02579
212666_at	SMURF1	176	573	36	1260	0.00072	0.33068	0.05	TRUE	3.02407
218957_s_at	PAAF1	176	315	100	1224	0	0.3312	0.01	TRUE	3.01932
208819_at	RAB8A	176	1755	642	4549	1e-05	0.3412	0.01	TRUE	2.93083
219724_s_at	TESPA1	176	96	6	481	2e-05	0.34318	0.01	TRUE	2.91392
202413_s_at	USP1	176	4047	829	11789	1e-05	2.89408	0.01	TRUE	2.89408
203718_at	PNPLA6	176	754	147	2113	0.00082	0.34721	0.05	TRUE	2.8801
215947_s_at	FAM136A	176	953	446	3806	1e-05	0.34847	0.01	TRUE	2.86969
212082_s_at	MYL6	176	10821	4332	26641	0.0004	2.85601	0.03	TRUE	2.85601
220577_at	GVINP1	176	168	5	1109	2e-05	0.35282	0.01	TRUE	2.83431
200717_x_at	RPL7	176	30737	10302	86076	0.00023	2.82862	0.02	TRUE	2.82862
212974_at	DENND3	176	225	39	566	0.00073	0.3548	0.05	TRUE	2.81849
211644_x_at	LOC102725018	176	590	5	66219	2e-05	0.35704	0.01	TRUE	2.80081
213475_s_at	ITGAL	176	243	8	1646	0.00058	0.35944	0.05	TRUE	2.78211
208253_at	SIGLEC8	176	35	2	276	3e-05	0.35947	0.01	TRUE	2.78187
200741_s_at	RPS27	176	26110	11449	49538	0.00022	2.77675	0.02	TRUE	2.77675
212043_at	TGOLN2	176	3060	935	8661	0.00044	0.36125	0.03	TRUE	2.76817
212724_at	RND3	176	1891	333	6469	0.00018	2.76471	0.02	TRUE	2.76471
218052_s_at	ATP13A1	176	711	279	3009	2e-05	0.363	0.01	TRUE	2.75482
213166_x_at	MZT2A	176	2127	468	7336	0.00049	2.74286	0.05	TRUE	2.74286
213439_x_at	RUNDC3A	176	102	7	1695	4e-05	2.71951	0.01	TRUE	2.71951
213293_s_at	TRIM22	176	1903	298	6319	0.0001	0.37088	0.01	TRUE	2.69629
218429_s_at	C19orf66	176	925	36	2738	0.00016	0.371	0.01	TRUE	2.69542
212064_x_at	MAZ	176	1825	506	6333	0.00065	0.37217	0.05	TRUE	2.68694
205025_at	ZBTB48	176	202	7	846	0.00069	0.37329	0.05	TRUE	2.67888
209210_s_at	FERMT2	176	2388	220	5753	5e-05	2.67158	0.01	TRUE	2.67158
200025_s_at	RPL27	176	20695	4865	45151	6e-05	2.6376	0.01	TRUE	2.6376
211970_x_at	ACTG1	176	28140	17766	58253	0.00037	2.63049	0.03	TRUE	2.63049
218278_at	WDR74	176	273	54	901	0.0001	0.38067	0.01	TRUE	2.62695
209770_at	BTN3A1	176	643	218	3048	8e-05	0.38287	0.01	TRUE	2.61185
217796_s_at	NPLOC4	176	981	294	3275	0.0002	0.38573	0.02	TRUE	2.59249
218830_at	RPL26L1	176	1495	439	4298	0.0003	2.58652	0.03	TRUE	2.58652
201217_x_at	RPL3	176	34655	15047	66943	0.00021	2.5821	0.02	TRUE	2.5821
204211_x_at	EIF2AK2	176	541	201	2624	8e-05	0.38883	0.01	TRUE	2.57182
204202_at	IQCE	176	359	51	1453	0.00068	0.38916	0.05	TRUE	2.56964
206271_at	TLR3	176	172	3	952	0.00024	0.39004	0.02	TRUE	2.56384
201774_s_at	NCAPD2	176	412	149	3840	0.0001	0.39112	0.01	TRUE	2.55676
212564_at	KCTD2	176	169	28	745	0.00015	0.39203	0.01	TRUE	2.55083
221498_at	SNX27	176	533	205	2630	0.0001	0.39223	0.01	TRUE	2.54952
213820_s_at	STARD5	176	153	9	545	0.00011	0.39467	0.01	TRUE	2.53376
207257_at	EPO	176	8	2	1172	0.00012	0.39529	0.01	TRUE	2.52979
221832_s_at	LUZP1	176	336	152	724	0.00021	2.51652	0.02	TRUE	2.51652
207525_s_at	GIPC1	176	1306	219	5797	0.0002	2.51398	0.02	TRUE	2.51398
213086_s_at	CSNK1A1	176	2081	915	5861	0.00065	2.49492	0.05	TRUE	2.49492
213373_s_at	CASP8	176	381	87	1655	0.00015	0.40088	0.01	TRUE	2.49451
205544_s_at	CR2	176	52	2	6318	0.00025	0.40147	0.02	TRUE	2.49085
202913_at	ARHGEF11	176	461	140	2093	0.00023	0.40195	0.02	TRUE	2.48787
200629_at	WARS	176	1812	584	21567	0.0002	0.40282	0.02	TRUE	2.4825
204748_at	PTGS2	176	204	4	4782	0.00028	2.4706	0.02	TRUE	2.4706
208829_at	TAPBP	176	3292	788	10964	0.00018	0.40507	0.02	TRUE	2.46871
203119_at	CCDC86	176	706	262	1868	0.00024	0.40545	0.02	TRUE	2.4664
200932_s_at	DCTN2	176	1680	591	4199	0.00025	2.4646	0.02	TRUE	2.4646
202859_x_at	CXCL8	176	327	4	8831	0.00034	2.46414	0.03	TRUE	2.46414
211678_s_at	RNF114	176	1573	659	10349	0.00025	0.40655	0.02	TRUE	2.45972
215706_x_at	ZYX	176	1473	53	6117	0.00082	0.40672	0.05	TRUE	2.45869
210297_s_at	MSMB	176	40	2	754	0.00052	0.40679	0.05	TRUE	2.45827
212825_at	PAXIP1	176	811	172	1942	0.00047	0.40726	0.05	TRUE	2.45543
202830_s_at	SLC37A4	176	252	42	1837	0.00026	0.40823	0.02	TRUE	2.4496
219938_s_at	PSTPIP2	176	243	10	1220	0.0003	0.40835	0.03	TRUE	2.44888
210448_s_at	P2RX5	176	92	10	3710	0.00024	0.4087	0.02	TRUE	2.44678
206149_at	CHP2	176	17	3	58	0.00046	2.43667	0.05	TRUE	2.43667
222113_s_at	EPS15L1	176	285	105	1246	0.00047	0.41122	0.05	TRUE	2.43179
220331_at	CYP46A1	176	74	7	305	0.00048	2.42774	0.05	TRUE	2.42774
214791_at	SP140L	176	261	20	1461	0.00024	0.41204	0.02	TRUE	2.42695
207165_at	HMMR	176	736	60	2023	0.00034	2.42671	0.03	TRUE	2.42671
218167_at	AMZ2	176	1835	669	4534	0.00051	0.41302	0.05	TRUE	2.42119
208692_at	RPS3	176	20828	6396	49992	0.00069	2.42115	0.05	TRUE	2.42115
214992_s_at	DNASE2	176	262	7	1567	0.00028	0.41377	0.02	TRUE	2.4168
200705_s_at	EEF1B2	176	12715	3294	29912	0.00025	2.41605	0.02	TRUE	2.41605
220998_s_at	UNC93B1	176	158	10	516	0.00048	0.41509	0.05	TRUE	2.40912
207777_s_at	SP140	176	93	4	1381	0.00029	0.41547	0.03	TRUE	2.40691
221876_at	ZNF783	176	363	91	1029	0.0004	0.41641	0.03	TRUE	2.40148
221031_s_at	APOLD1	176	474	49	1586	0.00041	2.40141	0.03	TRUE	2.40141
207736_s_at	TNP2	176	4	2	81	0.00034	0.41658	0.03	TRUE	2.4005
218543_s_at	PARP12	176	1541	225	6586	0.0008	0.4168	0.05	TRUE	2.39923
212218_s_at	FASN	176	764	46	17075	0.0003	0.41839	0.03	TRUE	2.39011
201142_at	EIF2S1	176	1033	331	2662	0.00031	2.38807	0.03	TRUE	2.38807
201802_at	SLC29A1	176	852	94	9123	0.00041	2.37803	0.03	TRUE	2.37803
217614_at	HMHA1	176	79	5	618	0.00065	0.42265	0.05	TRUE	2.36602
213892_s_at	APRT	176	1599	192	3840	0.00041	2.35579	0.03	TRUE	2.35579
220505_at	CDKN2A-AS1	176	20	2	130	0.00049	2.34661	0.05	TRUE	2.34661
222068_s_at	DNAAF1	176	20	6	632	0.0007	0.42655	0.05	TRUE	2.34439
210660_at	LILRA1	176	40	4	170	0.00075	0.42729	0.05	TRUE	2.34033
206758_at	EDN2	176	233	8	1746	0.00055	2.33748	0.05	TRUE	2.33748
215117_at	RAG2	176	17	1	155	0.00077	0.42783	0.05	TRUE	2.33738
218126_at	RMDN3	176	736	293	1784	0.00053	0.42883	0.05	TRUE	2.33193
207681_at	CXCR3	176	72	6	589	0.00073	0.42885	0.05	TRUE	2.33182
221021_s_at	CTNNBL1	176	586	282	1176	0.00045	0.42886	0.03	TRUE	2.33176
204775_at	CHAF1B	176	200	7	1940	0.00051	0.42887	0.05	TRUE	2.33171
206486_at	LAG3	176	115	4	1181	0.00058	0.42985	0.05	TRUE	2.32639
218928_s_at	SLC37A1	176	162	8	1024	0.00061	0.42997	0.05	TRUE	2.32574
209447_at	SYNE1	176	210	11	1757	0.00076	0.43028	0.05	TRUE	2.32407
214510_at	GPR20	176	38	6	16119	0.0006	0.43046	0.05	TRUE	2.3231
208697_s_at	EIF3E	176	12001	2521	28142	0.00068	2.32247	0.05	TRUE	2.32247
201012_at	ANXA1	176	4928	403	16893	0.00051	2.31788	0.05	TRUE	2.31788
205207_at	IL6	176	293	16	1535	0.00058	2.31718	0.05	TRUE	2.31718
217957_at	CFAP20	176	1836	552	3556	0.00054	2.31551	0.05	TRUE	2.31551
205299_s_at	BTN2A2	176	93	37	502	0.00067	0.43192	0.05	TRUE	2.31524
210454_s_at	KCNJ6	176	33	4	1096	0.00068	0.43204	0.05	TRUE	2.3146
212072_s_at	CSNK2A1	176	1136	350	4589	0.00067	0.43279	0.05	TRUE	2.31059
201892_s_at	IMPDH2	176	4243	941	11251	0.0006	2.30787	0.05	TRUE	2.30787
209544_at	RIPK2	176	91	9	519	0.00073	0.43349	0.05	TRUE	2.30686
218460_at	DNAAF5	176	1318	403	4624	0.00078	0.43378	0.05	TRUE	2.30532
202767_at	ACP2	176	789	217	3429	0.00059	0.43399	0.05	TRUE	2.3042
209509_s_at	DPAGT1	176	701	193	2629	0.00057	0.43401	0.05	TRUE	2.30409
205557_at	BPI	176	25	4	853	0.00058	0.43447	0.05	TRUE	2.30165
219778_at	ZFPM2	176	271	19	2259	0.00074	2.29875	0.05	TRUE	2.29875
213170_at	GPX7	176	849	142	2625	0.0006	2.293	0.05	TRUE	2.293
212686_at	PPM1H	176	222	19	1502	0.00074	0.43769	0.05	TRUE	2.28472
205782_at	FGF7	176	99	1	589	0.0007	2.27971	0.05	TRUE	2.27971
213039_at	ARHGEF18	176	1061	368	4277	0.00069	0.43945	0.05	TRUE	2.27557
200781_s_at	RPS15A	176	29967	4115	48243	0.00068	2.27527	0.05	TRUE	2.27527
210258_at	RGS13	176	24	1	1608	0.00072	0.43975	0.05	TRUE	2.27402
205264_at	CD3EAP	176	449	144	1304	0.00071	0.44037	0.05	TRUE	2.27082
222230_s_at	ACTR10	176	2601	845	6421	0.00074	2.26807	0.05	TRUE	2.26807
219762_s_at	RPL36	176	11701	2496	31366	0.00082	2.25003	0.05	TRUE	2.25003
210846_x_at	TRIM14	176	137	7	760	0.00084	0.44537	0.05	TRUE	2.24532
